# Supplementary material for: Identification of microRNA Genes in Three Opisthorchiids
Source: PLoS Negl Trop Dis. 2015 Apr 21;9(4):e0003680. doi: 10.1371/journal.pntd.0003680 (PMC4405270; doi:10.1371/journal.pntd.0003680)
Supplement: S1 Table — (XLSX) [file pntd.0003680.s012.xlsx]

## Sheet: Sheet1
S1 Table. Analysis of technical replicates reproducibility by Spearman's rank correlation coefficient of normalized expression level for several conserved miRNA.
	Non-normalized data															Normalized data (RPKM)
	A1	B1	rA1	A2	B2	rA2	A3	B3	rA3	A4	B4	rA4	A5	B5	rA5	A1	B1	rA1	A2	B2	rA2	A3	B3	rA3	A4	B4	rA4	A5	B5	rA5
let-7-5p	3384	1819	5461	1289	2181	1812	3932	2319	4741	205	103	217	3384	1165	195	254293	98953.4	322976	112594	106096	132962	237091	138413	226693	10685	10532.5	10155.3	114859	104135	7092.31
miR-1	3873	2803	8789	4026	3709	5773	7670	3566	9981	8241	3072	11558	3873	3627	1289	305592	160107	545791	369255	189448	444795	485608	223484	501109	451013	329841	567946	138029	340413	49226.1
miR-2a	223	400	596	577	1507	1097	954	2186	4094	416	1074	1185	223	1547	482	15995.8	20770.9	33646.5	48110	69976.8	76837.4	54909.4	124544	186859	20697.1	104832	52935.8	7224.96	131995	16733.9
miR-2b	250	1523	549	683	1820	212	24304	7707	27619	3391	2551	3924	250	5261	12485	16438.1	72494.6	28410.4	52202.6	77468.2	13611.7	1.28229e+06	402503	1.15554e+06	154652	228251	160684	7424.75	411477	397329
miR-2c	27	2	34	14	0	6	195	2	186	32	0	68	27	0	22	1936.71	103.854	1919.43	1167.31	0	420.259	11223.6	113.947	8489.43	1592.09	0	3037.67	874.771	0	763.787
miR-2d	15	1	23	25	0	59	65	4	152	12	0	22	15	2	10	1075.95	51.9272	1298.44	2084.49	0	4132.55	3741.2	227.893	6937.6	597.032	0	982.775	485.984	170.646	347.176
miR-2e	4605	1583	7115	2081	904	2711	5071	2312	9528	408	436	894	4605	1911	4749	346046	86115	420797	181775	43975.7	198929	305770	137995	455586	21265.7	44584.2	41838.1	156302	170817	172725
miR-7	1310	407	2130	1911	1446	2527	2556	843	2943	2040	742	2792	0	0	0	89880.9	20215.5	115019	152411	64225	169304	140719	45940.3	128484	97082.6	69277.1	119300	0	0	0
miR-36(a)	968	564	1572	2372	5354	3192	1531	918	2044	1433	1875	1796	968	1545	2037	66415.8	28013.6	84887	189177	237801	213857	84288.5	50027.6	89236.2	68195.8	175060	76741.9	29998.6	126093	67645
miR-71a	21202	20999	26340	7348	16390	9078	24825	18925	28182	4092	3880	5167	21202	13830	14636	1.59324e+06	1.14234e+06	1.55781e+06	641848	797302	666131	1.49689e+06	1.12956e+06	1.34754e+06	213283	396758	241809	719632	1.23621e+06	532323
miR-71b	1527	1344	2338	487	952	712	645	462	677	100	98	122	1527	230	317	104770	66755.8	126251	38840.4	42283.7	47702.5	35510.2	25177.3	29556.2	4758.95	9149.8	5212.98	47322.1	18771.1	10527
miR-124	36	196	55	305	2067	553	885	1610	1204	1739	4012	2906	36	989	773	2705.25	10662.4	3252.82	26641.8	100551	40578.4	53363.6	96095.1	57569.9	90639.9	410256	135997	1221.9	88402.7	28114.6
miR-133	21	3	25	105	59	91	80	13	81	292	91	371	21	3	56	1506.33	155.781	1411.35	8754.86	2739.64	6373.93	4604.56	740.654	3697.01	14527.8	8882.44	16573.2	680.377	255.969	1944.19
miR-190	1202	844	1940	354	391	418	2221	1476	2585	568	314	743	1202	1231	2004	79034.6	40174.3	100394	27056.7	16642.9	26838.2	117181	77085	108153	25904.6	28095.2	30425.1	35698.2	96279.9	63776.2
																Spearman's rank correlation coefficient
reads mapped onto C. sinensis genome	633689	875352	805162	545152	978896	648950	789731	797821	995891	913610	465679	1017527	1402965	532735	1309265	A vs rA	A vs B	rA vs B	A vs rA	A vs B	rA vs B	A vs rA	A vs B	rA vs B	A vs rA	A vs B	rA vs B	A vs rA	A vs B	rA vs B
																0.99121	0.90769	0.8989	0.95165	0.82288	0.80968	0.96923	0.9033	0.93846	0.97802	0.88889	0.94169	0.73626	0.77008	0.89109
