# Supplementary material for: Identification of microRNA Genes in Three Opisthorchiids
Source: PLoS Negl Trop Dis. 2015 Apr 21;9(4):e0003680. doi: 10.1371/journal.pntd.0003680 (PMC4405270; doi:10.1371/journal.pntd.0003680)
Supplement: S2 Table — (XLS) [file pntd.0003680.s013.xls]

## Sheet: conservative miRNAs
S2 Table. Results of raw data analysis.
conservative miRNAs
mapping onto C. sinensis genome
species	stage	Sample	Raw data	After Quality filter		After cutadapt			After Refseq/Rfam filtering			After miRBase filtering			After mapping on C. sinensis genome			After UNAFold
				number	% of the previous result	number	% of the previous result	% of the previous raw data	number	% of the previous result	% of the previous raw data	number	% of the previous result	% of the previous raw data	number	% of the previous result	% of the previous raw data	number	% of the previous result	% of the previous raw data
Clonorchis sinensis	Adult worm	A1	29348042	25321405	0.862797	19994732	0.789638	0.681297	2382948	0.119179	0.0811961	100158	0.0420311	0.00341277	51030	0.509495	0.00173879	3364	0.065922	0.000114624
		B10	51273582	44036890	0.858861	27838338	0.632159	0.542937	3757848	0.134988	0.0732901	72226	0.01922	0.00140864	36113	0.5	0.00070432	1837	0.0508681	3.58274e-05
		rA1	45430571	36376514	0.800706	28029690	0.770544	0.616979	3150942	0.112414	0.0693573	172385	0.054709	0.00379447	85119	0.493773	0.00187361	9788	0.114992	0.00021545
Opisthorchis viverrini	Adult worm	A2	38252670	30219089	0.789986	22081366	0.730709	0.57725	2824343	0.127906	0.0738339	86780	0.0307257	0.0022686	43817	0.50492	0.00114546	4016	0.0916539	0.000104986
		B2	62699600	55678066	0.888013	36814689	0.661206	0.58716	5728376	0.1556	0.0913622	116867	0.0204014	0.00186392	54396	0.465452	0.000867565	2129	0.0391389	3.39556e-05
		rA2	48688505	32856039	0.674821	24193428	0.736346	0.496902	3485065	0.14405	0.0715788	128923	0.036993	0.00264791	64457	0.499965	0.00132386	5276	0.081853	0.000108362
Opisthorchis felineus	Ad(p-e)	A3	46871100	41895370	0.893842	38150777	0.91062	0.813951	3365308	0.0882107	0.0717992	17198	0.00511038	0.000366921	13630	0.792534	0.000290798	2742	0.201174	5.85009e-05
		B3	46013059	37612049	0.817421	30662813	0.815239	0.666394	3979913	0.129796	0.0864953	77812	0.0195512	0.00169109	34352	0.441474	0.000746571	1411	0.0410748	3.06652e-05
		rA3	59404505	44064293	0.741767	39634914	0.899479	0.667204	3972948	0.100239	0.0668796	267411	0.067308	0.00450153	135373	0.506236	0.00227883	9666	0.0714027	0.000162715
	Mc	A4	58439889	50795996	0.869201	32012453	0.630216	0.547784	4503535	0.140681	0.0770627	6374	0.00141533	0.000109069	5782	0.907123	9.89393e-05	2747	0.475095	4.70056e-05
		B4	39775831	32721388	0.822645	21107412	0.645065	0.530659	2565653	0.121552	0.0645028	35664	0.0139006	0.000896625	23193	0.65032	0.000583093	355	0.0153063	8.92502e-06
		rA4	64688258	56435316	0.87242	34505585	0.611418	0.533413	5094843	0.147653	0.0787599	61352	0.012042	0.000948426	35644	0.580975	0.000551012	7466	0.20946	0.000115415
	Ad(p+e)	A5	36690357	25321405	0.690138	19994732	0.789638	0.544959	4895620	0.244845	0.133431	180840	0.0369391	0.00492882	74026	0.409345	0.00201759	5583	0.0754194	0.000152165
		B5	39432821	31724689	0.804525	24024520	0.757281	0.609252	2890590	0.120318	0.0733042	8566	0.00296341	0.00021723	7557	0.882209	0.000191642	617	0.0816462	1.56469e-05
		rA5	62441650	49514887	0.792979	39705888	0.801898	0.635888	5910409	0.148855	0.0946549	376527	0.0637057	0.00603006	195225	0.518489	0.00312652	3194	0.0163606	5.11518e-05
mapping onto S. japonicum genome
species	stage	Sample	Raw data	After Quality filter		After cutadapt			After Refseq/Rfam filtering			After miRBase filtering			After mapping on S. japonicum genome			After UNAFold
				number	% of the previous result	number	% of the previous result	% of the previous raw data	number	% of the previous result	% of the previous raw data	number	% of the previous result	% of the previous raw data	number	% of the previous result	% of the previous raw data	number	% of the previous result	% of the previous raw data
Clonorchis sinensis	Adult worm	A1	29348042	25321405	0.862797	19994732	0.789638	0.681297	2382948	0.119179	0.0811961	100158	0.0420311	0.00341277	9521	0.0950598	0.000324417	1024	0.107552	3.48916e-05
		B10	51273582	44036890	0.858861	27838338	0.632159	0.542937	3757848	0.134988	0.0732901	72226	0.01922	0.00140864	12111	0.167682	0.000236204	907	0.0748906	1.76894e-05
		rA1	45430571	36376514	0.800706	28029690	0.770544	0.616979	3150942	0.112414	0.0693573	172385	0.054709	0.00379447	13361	0.0775067	0.000294097	23	0.00172143	5.06267e-07
Opisthorchis viverrini	Adult worm	A2	38252670	30219089	0.789986	22081366	0.730709	0.57725	2824343	0.127906	0.0738339	86780	0.0307257	0.0022686	10002	0.115257	0.000261472	505	0.0504899	1.32017e-05
		B2	62699600	55678066	0.888013	36814689	0.661206	0.58716	5728376	0.1556	0.0913622	116867	0.0204014	0.00186392	26579	0.227429	0.00042391	839	0.0315663	1.33813e-05
		rA2	48688505	32856039	0.674821	24193428	0.736346	0.496902	3485065	0.14405	0.0715788	128923	0.036993	0.00264791	14908	0.115635	0.000306191	37	0.00248189	7.59933e-07
Opisthorchis felineus	Ad(p-e)	A3	46871100	41895370	0.893842	38150777	0.91062	0.813951	3365308	0.0882107	0.0717992	17198	0.00511038	0.000366921	12426	0.722526	0.00026511	2252	0.181233	4.80467e-05
		B3	46013059	37612049	0.817421	30662813	0.815239	0.666394	3979913	0.129796	0.0864953	77812	0.0195512	0.00169109	15086	0.193878	0.000327863	1969	0.130518	4.27922e-05
		rA3	59404505	44064293	0.741767	39634914	0.899479	0.667204	3972948	0.100239	0.0668796	267411	0.067308	0.00450153	28218	0.105523	0.000475014	3302	0.117018	5.5585e-05
	Mc	A4	58439889	50795996	0.869201	32012453	0.630216	0.547784	4503535	0.140681	0.0770627	6374	0.00141533	0.000109069	5278	0.828051	9.0315e-05	2661	0.504168	4.5534e-05
		B4	39775831	32721388	0.822645	21107412	0.645065	0.530659	2565653	0.121552	0.0645028	35664	0.0139006	0.000896625	9969	0.279526	0.00025063	350	0.0351088	8.79931e-06
		rA4	64688258	56435316	0.87242	34505585	0.611418	0.533413	5094843	0.147653	0.0787599	61352	0.012042	0.000948426	13342	0.217466	0.000206251	1501	0.112502	2.32036e-05
	Ad(p+e)	A5	36690357	25321405	0.690138	19994732	0.789638	0.544959	4895620	0.244845	0.133431	180840	0.0369391	0.00492882	31077	0.171848	0.000847007	2243	0.0721756	6.11332e-05
		B5	39432821	31724689	0.804525	24024520	0.757281	0.609252	2890590	0.120318	0.0733042	8566	0.00296341	0.00021723	6951	0.811464	0.000176274	1425	0.205006	3.61374e-05
		rA5	62441650	49514887	0.792979	39705888	0.801898	0.635888	5910409	0.148855	0.0946549	376527	0.0637057	0.00603006	21005	0.0557862	0.000336394	3338	0.158915	5.34579e-05
mapping onto S. mansoni genome
species	stage	Sample	Raw data	After Quality filter		After cutadapt			After Refseq/Rfam filtering			After miRBase filtering			After mapping on S. mansoni genome			After UNAFold
				number	% of the previous result	number	% of the previous result	% of the previous raw data	number	% of the previous result	% of the previous raw data	number	% of the previous result	% of the previous raw data	number	% of the previous result	% of the previous raw data	number	% of the previous result	% of the previous raw data
Clonorchis sinensis	Adult worm	A1	29348042	25321405	0.862797	19994732	0.789638	0.681297	2382948	0.119179	0.0811961	100158	0.0420311	0.00341277	12118	0.120989	0.000412907	10	0.000825219	3.40738e-07
		B10	51273582	44036890	0.858861	27838338	0.632159	0.542937	3757848	0.134988	0.0732901	72226	0.01922	0.00140864	15071	0.208664	0.000293933	685	0.0454515	1.33597e-05
		rA1	45430571	36376514	0.800706	28029690	0.770544	0.616979	3150942	0.112414	0.0693573	172385	0.054709	0.00379447	19228	0.111541	0.000423239	1680	0.0873726	3.69795e-05
Opisthorchis viverrini	Adult worm	A2	38252670	30219089	0.789986	22081366	0.730709	0.57725	2824343	0.127906	0.0738339	86780	0.0307257	0.0022686	12398	0.142867	0.000324108	470	0.0379093	1.22867e-05
		B2	62699600	55678066	0.888013	36814689	0.661206	0.58716	5728376	0.1556	0.0913622	116867	0.0204014	0.00186392	32548	0.278505	0.00051911	777	0.0238724	1.23924e-05
		rA2	48688505	32856039	0.674821	24193428	0.736346	0.496902	3485065	0.14405	0.0715788	128923	0.036993	0.00264791	18863	0.146312	0.000387422	687	0.0364205	1.41101e-05
Opisthorchis felineus	Ad(p-e)	A3	46871100	41895370	0.893842	38150777	0.91062	0.813951	3365308	0.0882107	0.0717992	17198	0.00511038	0.000366921	13783	0.80143	0.000294062	3446	0.250018	7.35208e-05
		B3	46013059	37612049	0.817421	30662813	0.815239	0.666394	3979913	0.129796	0.0864953	77812	0.0195512	0.00169109	19249	0.247378	0.000418338	2374	0.123331	5.1594e-05
		rA3	59404505	44064293	0.741767	39634914	0.899479	0.667204	3972948	0.100239	0.0668796	267411	0.067308	0.00450153	37283	0.139422	0.000627612	9304	0.249551	0.000156621
	Mc	A4	58439889	50795996	0.869201	32012453	0.630216	0.547784	4503535	0.140681	0.0770627	6374	0.00141533	0.000109069	5451	0.855193	9.32753e-05	2561	0.469822	4.38228e-05
		B4	39775831	32721388	0.822645	21107412	0.645065	0.530659	2565653	0.121552	0.0645028	35664	0.0139006	0.000896625	12701	0.356129	0.000319315	349	0.0274782	8.77417e-06
		rA4	64688258	56435316	0.87242	34505585	0.611418	0.533413	5094843	0.147653	0.0787599	61352	0.012042	0.000948426	20640	0.336419	0.000319069	7519	0.364293	0.000116234
	Ad(p+e)	A5	36690357	25321405	0.690138	19994732	0.789638	0.544959	4895620	0.244845	0.133431	180840	0.0369391	0.00492882	36776	0.203362	0.00100233	2554	0.0694475	6.96096e-05
		B5	39432821	31724689	0.804525	24024520	0.757281	0.609252	2890590	0.120318	0.0733042	8566	0.00296341	0.00021723	7583	0.885244	0.000192302	1540	0.203086	3.90538e-05
		rA5	62441650	49514887	0.792979	39705888	0.801898	0.635888	5910409	0.148855	0.0946549	376527	0.0637057	0.00603006	22506	0.0597726	0.000360432	2708	0.120323	4.33685e-05

## Sheet: novel miRNAs
S2 Table. Results of raw data analysis.
novel miRNAs
mapping onto C. sinensis genome
species	stage	Sample	Raw data	After Quality filter		After cutadapt			After Refseq/Rfam filtering			After miRBase filtering			After mapping on C. sinensis genome			After UNAFold
				number	% of the previous result	number	% of the previous result	% of the previous raw data	number	% of the previous result	% of the previous raw data	number	% of the previous result	% of the previous raw data	number	% of the previous result	% of the previous raw data	number	% of the previous result	% of the previous raw data
Clonorchis sinensis	Adult worm	A1	29348042	25321405	0.862797	19994732	0.789638	0.681297	2382948	0.119179	0.0811961	2282790	0.957969	0.0777834	582659	0.25524	0.0198534	34	5.83532e-05	1.15851e-06
		B10	51273582	44036890	0.858861	27838338	0.632159	0.542937	3757848	0.134988	0.0732901	3685622	0.98078	0.0718815	839239	0.227706	0.0163679	25	2.97889e-05	4.87581e-07
		rA1	45430571	36376514	0.800706	28029690	0.770544	0.616979	3150942	0.112414	0.0693573	2978557	0.945291	0.0655628	720043	0.241742	0.0158493	96	0.000133325	2.11311e-06
Opisthorchis viverrini	Adult worm	A2	38252670	30219089	0.789986	22081366	0.730709	0.57725	2824343	0.127906	0.0738339	2737563	0.969274	0.0715653	501335	0.183132	0.0131059	13	2.59308e-05	3.39846e-07
		B2	62699600	55678066	0.888013	36814689	0.661206	0.58716	5728376	0.1556	0.0913622	5611509	0.979599	0.0894983	924500	0.164751	0.0147449	20	2.16333e-05	3.18981e-07
		rA2	48688505	32856039	0.674821	24193428	0.736346	0.496902	3485065	0.14405	0.0715788	3356142	0.963007	0.0689309	584493	0.174156	0.0120047	48	8.21225e-05	9.85859e-07
Opisthorchis felineus	Ad(p-e)	A3	46871100	41895370	0.893842	38150777	0.91062	0.813951	3365308	0.0882107	0.0717992	3348110	0.99489	0.0714323	776101	0.231803	0.0165582	47	6.05591e-05	1.00275e-06
		B3	46013059	37612049	0.817421	30662813	0.815239	0.666394	3979913	0.129796	0.0864953	3902101	0.980449	0.0848042	763469	0.195656	0.0165924	6	7.85887e-06	1.30398e-07
		rA3	59404505	44064293	0.741767	39634914	0.899479	0.667204	3972948	0.100239	0.0668796	3705537	0.932692	0.062378	860518	0.232225	0.0144857	85	9.87777e-05	1.43087e-06
	Mc	A4	58439889	50795996	0.869201	32012453	0.630216	0.547784	4503535	0.140681	0.0770627	4497161	0.998585	0.0769536	907828	0.201867	0.0155344	4	4.40612e-06	6.84464e-08
		B4	39775831	32721388	0.822645	21107412	0.645065	0.530659	2565653	0.121552	0.0645028	2529989	0.986099	0.0636062	442486	0.174896	0.0111245	7	1.58197e-05	1.75986e-07
		rA4	64688258	56435316	0.87242	34505585	0.611418	0.533413	5094843	0.147653	0.0787599	5033491	0.987958	0.0778115	981883	0.19507	0.0151787	5	5.09226e-06	7.72938e-08
	Ad(p+e)	A5	36690357	25321405	0.690138	19994732	0.789638	0.544959	4895620	0.244845	0.133431	4714780	0.963061	0.128502	1328939	0.281867	0.0362204	27	2.0317e-05	7.35888e-07
		B5	39432821	31724689	0.804525	24024520	0.757281	0.609252	2890590	0.120318	0.0733042	2882024	0.997037	0.0730869	525178	0.182225	0.0133183	18	3.42741e-05	4.56473e-07
		rA5	62441650	49514887	0.792979	39705888	0.801898	0.635888	5910409	0.148855	0.0946549	5533882	0.936294	0.0886249	1114040	0.201313	0.0178413	6	5.3858e-06	9.60897e-08
mapping onto S. japonicum genome
species	stage	Sample	Raw data	After Quality filter		After cutadapt			After Refseq/Rfam filtering			After miRBase filtering			After mapping on S. japonicum genome			After UNAFold
				number	% of the previous result	number	% of the previous result	% of the previous raw data	number	% of the previous result	% of the previous raw data	number	% of the previous result	% of the previous raw data	number	% of the previous result	% of the previous raw data	number
Clonorchis sinensis	Adult worm	A1	29348042	25321405	0.862797	19994732	0.789638	0.681297	2382948	0.119179	0.0811961	2282790	0.957969	0.0777834	220546	0.0966125	0.00751485	0
		B10	51273582	44036890	0.858861	27838338	0.632159	0.542937	3757848	0.134988	0.0732901	3685622	0.98078	0.0718815	245795	0.0666902	0.00479379	0
		rA1	45430571	36376514	0.800706	28029690	0.770544	0.616979	3150942	0.112414	0.0693573	2978557	0.945291	0.0655628	219754	0.0737787	0.00483714	0
Opisthorchis viverrini	Adult worm	A2	38252670	30219089	0.789986	22081366	0.730709	0.57725	2824343	0.127906	0.0738339	2737563	0.969274	0.0715653	216306	0.0790141	0.00565466	0
		B2	62699600	55678066	0.888013	36814689	0.661206	0.58716	5728376	0.1556	0.0913622	5611509	0.979599	0.0894983	438240	0.0780966	0.00698952	0
		rA2	48688505	32856039	0.674821	24193428	0.736346	0.496902	3485065	0.14405	0.0715788	3356142	0.963007	0.0689309	212873	0.0634279	0.00437214	0
Opisthorchis felineus	Ad(p-e)	A3	46871100	41895370	0.893842	38150777	0.91062	0.813951	3365308	0.0882107	0.0717992	3348110	0.99489	0.0714323	344914	0.103018	0.00735878	0
		B3	46013059	37612049	0.817421	30662813	0.815239	0.666394	3979913	0.129796	0.0864953	3902101	0.980449	0.0848042	257602	0.0660162	0.00559845	0
		rA3	59404505	44064293	0.741767	39634914	0.899479	0.667204	3972948	0.100239	0.0668796	3705537	0.932692	0.062378	344361	0.0929315	0.00579688	0
	Mc	A4	58439889	50795996	0.869201	32012453	0.630216	0.547784	4503535	0.140681	0.0770627	4497161	0.998585	0.0769536	555987	0.123631	0.00951383	0
		B4	39775831	32721388	0.822645	21107412	0.645065	0.530659	2565653	0.121552	0.0645028	2529989	0.986099	0.0636062	215227	0.0850703	0.005411	0
		rA4	64688258	56435316	0.87242	34505585	0.611418	0.533413	5094843	0.147653	0.0787599	5033491	0.987958	0.0778115	590470	0.117308	0.00912793	0
	Ad(p+e)	A5	36690357	25321405	0.690138	19994732	0.789638	0.544959	4895620	0.244845	0.133431	4714780	0.963061	0.128502	613273	0.130075	0.0167148	0
		B5	39432821	31724689	0.804525	24024520	0.757281	0.609252	2890590	0.120318	0.0733042	2882024	0.997037	0.0730869	209545	0.0727076	0.00531397	0
		rA5	62441650	49514887	0.792979	39705888	0.801898	0.635888	5910409	0.148855	0.0946549	5533882	0.936294	0.0886249	494228	0.0893095	0.00791504	0
mapping onto S. mansoni genome
species	stage	Sample	Raw data	After Quality filter		After cutadapt			After Refseq/Rfam filtering			After miRBase filtering			After mapping on S. mansoni genome			After UNAFold
				number	% of the previous result	number	% of the previous result	% of the previous raw data	number	% of the previous result	% of the previous raw data	number	% of the previous result	% of the previous raw data	number	% of the previous result	% of the previous raw data	number
Clonorchis sinensis	Adult worm	A1	29348042	25321405	0.862797	19994732	0.789638	0.681297	2382948	0.119179	0.0811961	2282790	0.957969	0.0777834	212803	0.0932206	0.00725101	0
		B10	51273582	44036890	0.858861	27838338	0.632159	0.542937	3757848	0.134988	0.0732901	3685622	0.98078	0.0718815	218015	0.0591528	0.00425199	0
		rA1	45430571	36376514	0.800706	28029690	0.770544	0.616979	3150942	0.112414	0.0693573	2978557	0.945291	0.0655628	209096	0.0702004	0.00460254	0
Opisthorchis viverrini	Adult worm	A2	38252670	30219089	0.789986	22081366	0.730709	0.57725	2824343	0.127906	0.0738339	2737563	0.969274	0.0715653	196787	0.071884	0.0051444	0
		B2	62699600	55678066	0.888013	36814689	0.661206	0.58716	5728376	0.1556	0.0913622	5611509	0.979599	0.0894983	412906	0.073582	0.00658546	0
		rA2	48688505	32856039	0.674821	24193428	0.736346	0.496902	3485065	0.14405	0.0715788	3356142	0.963007	0.0689309	198439	0.0591271	0.00407568	0
Opisthorchis felineus	Ad(p-e)	A3	46871100	41895370	0.893842	38150777	0.91062	0.813951	3365308	0.0882107	0.0717992	3348110	0.99489	0.0714323	342623	0.102333	0.0073099	0
		B3	46013059	37612049	0.817421	30662813	0.815239	0.666394	3979913	0.129796	0.0864953	3902101	0.980449	0.0848042	246149	0.0630811	0.00534955	0
		rA3	59404505	44064293	0.741767	39634914	0.899479	0.667204	3972948	0.100239	0.0668796	3705537	0.932692	0.062378	351849	0.0949522	0.00592293	0
	Mc	A4	58439889	50795996	0.869201	32012453	0.630216	0.547784	4503535	0.140681	0.0770627	4497161	0.998585	0.0769536	490036	0.108966	0.0083853	0
		B4	39775831	32721388	0.822645	21107412	0.645065	0.530659	2565653	0.121552	0.0645028	2529989	0.986099	0.0636062	191654	0.0757529	0.00481835	0
		rA4	64688258	56435316	0.87242	34505585	0.611418	0.533413	5094843	0.147653	0.0787599	5033491	0.987958	0.0778115	520323	0.103372	0.00804355	0
	Ad(p+e)	A5	36690357	25321405	0.690138	19994732	0.789638	0.544959	4895620	0.244845	0.133431	4714780	0.963061	0.128502	672426	0.142621	0.018327	0
		B5	39432821	31724689	0.804525	24024520	0.757281	0.609252	2890590	0.120318	0.0733042	2882024	0.997037	0.0730869	196469	0.0681705	0.00498237	0
		rA5	62441650	49514887	0.792979	39705888	0.801898	0.635888	5910409	0.148855	0.0946549	5533882	0.936294	0.0886249	458086	0.0827784	0.00733623	0
