# Supplementary material for: Identification of microRNA Genes in Three Opisthorchiids
Source: PLoS Negl Trop Dis. 2015 Apr 21;9(4):e0003680. doi: 10.1371/journal.pntd.0003680 (PMC4405270; doi:10.1371/journal.pntd.0003680)
Supplement: S3 Table — (XLSX) [file pntd.0003680.s014.xlsx]

## Sheet: Sheet1
S3 Table. List of Opisthorchiidae conserved miRNAs.
family	name	stage	reference genome	contig/scaffold/chromosome	start	end	length	strand	intergenic or intronic	mature miRNA	precursor	precursor secondary structure
bantam	csi-bantam	Adult worm	C. sinensis	gi|353341722|dbj|BADR02001240.1|	117246	117267	22	+	intergenic	UGAGAUCGCGACUAAAGCUGGU	CGAGCGGCUGAGUCGGCUCUUUUCGCGUUCUGAGAAUGACCAAUUGUUUUCUGAGAUCGCGACUAAAGCUGGUUCGCCGUUCU	.(((((((.((..(((((....(((((.(((.((((.(((.....))))))).))).)))))....)))))..))))))))).
	ofe-bantam	Ad(p-e) & Ad(p+e)	C. sinensis	gi|353341722|dbj|BADR02001240.1|	117246	117267	22	+	intergenic	UGAGAUCGCGACUAAAGCUGGU	CGAGCGGCUGAGUCGGCUCUUUUCGCGUUCUGAGAAUGACCAAUUGUUUUCUGAGAUCGCGACUAAAGCUGGUUCGCCGUUCU	.(((((((.((..(((((....(((((.(((.((((.(((.....))))))).))).)))))....)))))..))))))))).
	ovi-bantam	Adult worm	O. viverrini	opera_v5_192	332925	332946	22	-	intergenic	UGAGAUCGCGACUAAAGCUGGU	CGAGCGGCUGAGUCGGCUCUUUUCGCGUUCUGAGAAUGACCAAUUGUUUUCUGAGAUCGCGACUAAAGCUGGUUCGCCGUUCU	.(((((((.((..(((((....(((((.(((.((((.(((.....))))))).))).)))))....)))))..))))))))).
let-7	csi-let-7-5p	Adult worm	C. sinensis	gi|353341504|dbj|BADR02001458.1|	25560	25580	21	+	intergenic	GGAGGUAGUUCGUUGUGUGGU	UUGCGAAUUGGGAGGUAGUUCGUUGUGUGGUUUGCACUGCUGACCGACUUCGGCAAAACCAUACAACCGACUAGCUUACUCAUUGCG	..((((..((((((.(((((.((((((((((((....((((((......)))))))))))))))))).))))).))..)))))))).
	csi-let-7-3p	Adult worm	C. sinensis	gi|353341504|dbj|BADR02001458.1|	25607	25627	21	+	intergenic	ACCAUACAACCGACUAGCUUA	UUGCGAAUUGGGAGGUAGUUCGUUGUGUGGUUUGCACUGCUGACCGACUUCGGCAAAACCAUACAACCGACUAGCUUACUCAUUGCG	..((((..((((((.(((((.((((((((((((....((((((......)))))))))))))))))).))))).))..)))))))).
	ofe-let-7-5p	Ad(p-e) & Ad(p+e) & Mc	C. sinensis	gi|353341504|dbj|BADR02001458.1|	25560	25580	21	+	intergenic	GGAGGUAGUUCGUUGUGUGGU	UUGCGAAUUGGGAGGUAGUUCGUUGUGUGGUUUGCACUGCUGACCGACUUCGGCAAAACCAUACAACCGACUAGCUUACUCAUUGCG	..((((..((((((.(((((.((((((((((((....((((((......)))))))))))))))))).))))).))..)))))))).
	ofe-let-7-3p	Ad(p-e) & Ad(p+e) & Mc	C. sinensis	gi|353341504|dbj|BADR02001458.1|	25607	25627	21	+	intergenic	ACCAUACAACCGACUAGCUUA	UUGCGAAUUGGGAGGUAGUUCGUUGUGUGGUUUGCACUGCUGACCGACUUCGGCAAAACCAUACAACCGACUAGCUUACUCAUUGCG	..((((..((((((.(((((.((((((((((((....((((((......)))))))))))))))))).))))).))..)))))))).
	ovi-let-7-5p	Adult worm	O. viverrini	opera_v5_285	567063	567083	21	+	intergenic	GGAGGUAGUUCGUUGUGUGGU	UUGCGAAUUGGGAGGUAGUUCGUUGUGUGGUUUGCACUGCUGACCGACUUCGGCAAAACCAUACAACCGACUAGCUUACUCAUUGCG	..((((..((((((.(((((.((((((((((((....((((((......)))))))))))))))))).))))).))..)))))))).
miR-1	csi-miR-1	Adult worm	C. sinensis	gi|353342189|dbj|BADR02000773.1|	208501	208600	20	-	intergenic	UGGAAUGUUGUGAAGUAUGU	CCUAGGCGUACUUCUCAAUAGGCCAUAAUGUCAAACAGACCUUUGUCCGCCGUUCAACCACAGCGGAGCAAGGUUUCAUAUGGAAUGUUGUGAAGUAUGU	.....(((((((((.(((((..(((((.((......(((((((..(((((.((......)).)))))..))))))))))))))..))))).)))))))))
	ofe-miR-1	Ad(p-e) & Ad(p+e) & Mc	C. sinensis	gi|353342189|dbj|BADR02000773.1|	208501	208600	20	-	intergenic	UGGAAUGUUGUGAAGUAUGU	CCUAGGCGUACUUCUCAAUAGGCCAUAAUGUCAAACAGACCUUUGUCCGCCGUUCAACCACAGCGGAGCAAGGUUUCAUAUGGAAUGUUGUGAAGUAUGU	.....(((((((((.(((((..(((((.((......(((((((..(((((.((......)).)))))..))))))))))))))..))))).)))))))))
	ovi-miR-1	Adult worm	O. viverrini	opera_v5_332	211560	211579	20	-	intergenic	UGGAAUGUUGUGAAGUAUGU	CCUAGGCGUACUUCUCAAUAGGCCAUAAUGUCAAACAGACCUUUGUCCGCCGUUCAAUUGCAGCGGAGCAAGGUUUCAUAUGGAAUGUUGUGAAGUAUGU	.....(((((((((.(((((..(((((.((......(((((((..(((((.((......)).)))))..))))))))))))))..))))).)))))))))
miR-2	csi-miR-2a	Adult worm	C. sinensis	gi|353340623|dbj|BADR02002339.1|	104052	104073	22	-	intergenic	UCACAGCCAGUAUUGAUGAACG	UCCGAUCUUUCACACCGCAGUCAAUAUUGGUUGUAGGCAAUGCAACUUUGUCACAGCCAGUAUUGAUGAACGGGGCGAAGGA	.....((((((...(((..(((((((((((((((.(((((.......))))))))))))))))))))...)))...))))))
	ofe-miR-2a	Ad(p-e) & Ad(p+e) & Mc	C. sinensis	gi|353340623|dbj|BADR02002339.1|	104052	104073	22	-	intergenic	UCACAGCCAGUAUUGAUGAACG	UCCGAUCUUUCACACCGCAGUCAAUAUUGGUUGUAGGCAAUGCAACUUUGUCACAGCCAGUAUUGAUGAACGGGGCGAAGGA	.....((((((...(((..(((((((((((((((.(((((.......))))))))))))))))))))...)))...))))))
	ovi-miR-2a	Adult worm	O. viverrini	opera_v5_282	520379	520400	22	+	intergenic	UCACAGCCAGUAUUGAUGAACG	UCCGAUCUUUCACACCGCAGUCAAUAUUGGUUGUAGGCAGUGCAAUUUUGUCACAGCCAGUAUUGAUGAACGGGGCGAAGGA	.....((((((...(((..(((((((((((((((.(((((.......))))))))))))))))))))...)))...))))))
	csi-miR-2b	Adult worm	C. sinensis	gi|353340623|dbj|BADR02002339.1|	103955	103978	24	-	intergenic	UAUCACAGCCCUGCUUGGGACACA	CUGCGUUAGGUGGUGCGCGUCCCAAAGGACUGUGAGGCAGUGCCGUCCUGUAUCACAGCCCUGCUUGGGACACAGGCCACCUAA	.....(((((((((....((((((((((.((((((.((((.......)))).)))))).)))..)))))))....)))))))))
	ofe-miR-2b	Ad(p-e) & Ad(p+e) & Mc	C. sinensis	gi|353340623|dbj|BADR02002339.1|	103955	103978	24	-	intergenic	UAUCACAGCCCUGCUUGGGACACA	CUGCGUUAGGUGGUGCGCGUCCCAAAGGACUGUGAGGCAGUGCCGUCCUGUAUCACAGCCCUGCUUGGGACACAGGCCACCUAA	.....(((((((((....((((((((((.((((((.((((.......)))).)))))).)))..)))))))....)))))))))
	ovi-miR-2b	Adult worm	O. viverrini	opera_v5_282	520474	520497	24	+	intergenic	UAUCACAGCCCUGCUUGGGACACA	CUGCGUUAGGUGGUGCGCGUCCCAAAGGACUGUGAGGCAGUGCCAUCCUGUAUCACAGCCCUGCUUGGGACACAGGCCACCUAA	.....(((((((((....((((((((((.((((((.((((.......)))).)))))).)))..)))))))....)))))))))
	csi-miR-2c	Adult worm	C. sinensis	gi|353340005|dbj|BADR02002957.1|	323885	323906	22	+	intergenic	UAUCACAGCCGUGCUUAAGGGC	AGCUACCGAGCACACCCCUUGUUCGACUGUGAAAUGCCUUCGUUGUAGCAUAUCACAGCCGUGCUUAAGGGCUUUGUCGGUA	...((((((.((...((((((..((.((((((.((((..........)))).)))))).))....))))))...))))))))
	ofe-miR-2c	Ad(p-e) & Ad(p+e) & Mc	C. sinensis	gi|353340005|dbj|BADR02002957.1|	323885	323906	22	+	intergenic	UAUCACAGCCGUGCUUAAGGGC	AGCUACCGAGCACACCCCUUGUUCGACUGUGAAAUGCCUUCGUUGUAGCAUAUCACAGCCGUGCUUAAGGGCUUUGUCGGUA	...((((((.((...((((((..((.((((((.((((..........)))).)))))).))....))))))...))))))))
	ovi-miR-2c	Adult worm	O. viverrini	opera_v5_48	1033271	1033292	22	-	intergenic	UAUCACAGCCGUGCUUAAGGGC	AGCUUCCGCGCACACCCCUUGUUCGACUGUGAAAUGCCUUCGUUGUAGCAUAUCACAGCCGUGCUUAAGGGCUUUGUCGGUA	.....(((.(((...((((((..((.((((((.((((..........)))).)))))).))....))))))...))))))..
	csi-miR-2d	Adult worm	C. sinensis	gi|353340005|dbj|BADR02002957.1|	323774	323795	22	+	intergenic	UAUCACAGUCCUGCUUAGGUGA	AGCACCGGGUUUGUCAUCGAUGGCCUGUGAUUUUGAGCACAUGUUUCUAAUAUCACAGUCCUGCUUAGGUGACGAACCUGUC	.....(((((((((((((...((.(((((((...((((....)))).....))))))).))......)))))))))))))..
	ofe-miR-2d	Ad(p-e) & Ad(p+e) & Mc	C. sinensis	gi|353340005|dbj|BADR02002957.1|	323774	323795	22	+	intergenic	UAUCACAGUCCUGCUUAGGUGA	AGCACCGGGUUUGUCAUCGAUGGCCUGUGAUUUUGAGCACAUGUUUCUAAUAUCACAGUCCUGCUUAGGUGACGAACCUGUC	.....(((((((((((((...((.(((((((...((((....)))).....))))))).))......)))))))))))))..
	ovi-miR-2d	Adult worm	O. viverrini	opera_v5_48	1033382	1033403	22	-	intergenic	UAUCACAGUCCUGCUUAGGUGA	AGCACCCGGUUUGUCAUCGAUGGCCUGUGAUUUUGAGCACAUGUUUCUAAUAUCACAGUCCUGCUUAGGUGACGAACCUGUC	.......(((((((((((...((.(((((((...((((....)))).....))))))).))......)))))))))))....
	csi-miR-2e	Adult worm	C. sinensis	gi|353340623|dbj|BADR02002339.1|	103859	103879	21	-	intergenic	UAUCACAGUCCAAGCUUUGGU	UCCCACCGUUCUUACCAACUUUGACUGCGUUAUACUGUUCCAUUGCUGUGUAUCACAGUCCAAGCUUUGGUAAGUUUGGGU	.....(((..(((((((((((.(((((...(((((.((......)).)))))...))))).)))..))))))))..)))..
	ofe-miR-2e	Ad(p-e) & Ad(p+e) & Mc	C. sinensis	gi|353340623|dbj|BADR02002339.1|	103859	103879	21	-	intergenic	UAUCACAGUCCAAGCUUUGGU	UCCCACCGUUCUUACCAACUUUGACUGCGUUAUACUGUUCCAUUGCUGUGUAUCACAGUCCAAGCUUUGGUAAGUUUGGGU	.....(((..(((((((((((.(((((...(((((.((......)).)))))...))))).)))..))))))))..)))..
	ovi-miR-2e	Adult worm	O. viverrini	opera_v5_282	520573	520593	21	+	intergenic	UAUCACAGUCCAAGCUUUGGU	UCCCACCGUUCUUACCAACUUUGACUGCGUUAUACUGUUCCAUUGCUGUGUAUCACAGUCCAAGCUUUGGUAAGUUUGGGU	.....(((..(((((((((((.(((((...(((((.((......)).)))))...))))).)))..))))))))..)))..
miR-7	csi-miR-7	Adult worm	C. sinensis	gi|353339738|dbj|BADR02003224.1|	66725	66747	23	-	intergenic	UGGAAGACUGGUGAUAUGUUGUU	UGCAAUUUCAUGGAAGACUGGUGAUAUGUUGUUCACUAAACACAGGCACGUAGUACCUCUGGUUUUCGUGCUGAACGGCAUGUCACAAUCUUCCUUGA	.......(((.((((((...(((((((((((((((..........(((((....(((...)))...))))))))))))))))))))..)))))).)))
	ofe-miR-7	Ad(p-e) & Mc	C. sinensis	gi|353339738|dbj|BADR02003224.1|	66725	66747	23	-	intergenic	UGGAAGACUGGUGAUAUGUUGUU	UGCAAUUUCAUGGAAGACUGGUGAUAUGUUGUUCACUAAACACAGGCACGUAGUACCUCUGGUUUUCGUGCUGAACGGCAUGUCACAAUCUUCCUUGA	.......(((.((((((...(((((((((((((((..........(((((....(((...)))...))))))))))))))))))))..)))))).)))
	ovi-miR-7	Adult worm	O. viverrini	opera_v5_147	844196	844218	23	-	intergenic	UGGAAGACUGGUGAUAUGUUGUU	UGCAAUUUCAUGGAAGACUGGUGAUAUGUUGUUCACUAAACACAGGCACGUAGUACCUUUGGUUUCCGUGCUGAACGGCAUGUCACAAUCUUCCUUGA	.......(((.((((((...(((((((((((((((..........(((((....(((...)))...))))))))))))))))))))..)))))).)))
miR-36	csi-miR-36a	Adult worm	C. sinensis	gi|353339209|dbj|BADR02003753.1|	29597	29619	23	-	intergenic	UCACCGGGUAGACAUUCAUUCAC	GGUACGACUUGUGAAUGAUGCCCAUCCGGUCACCUGGUCAGUAUGGAUGGUCACCGGGUAGACAUUCAUUCACUUGUCGA	....((((..((((((((((...(((((((.(((..(((......)))))).)))))))...))).)))))))..)))).
	ofe-miR-36	Ad(p-e) & Ad(p+e) & Mc	C. sinensis	gi|353339209|dbj|BADR02003753.1|	29597	29619	23	-	intergenic	UCACCGGGUAGACAUUCAUUCAC	GGUACGACUUGUGAAUGAUGCCCAUCCGGUCACCUGGUCAGUAUGGAUGGUCACCGGGUAGACAUUCAUUCACUUGUCGA	....((((..((((((((((...(((((((.(((..(((......)))))).)))))))...))).)))))))..)))).
	ovi-miR-36	Adult worm	O. viverrini	opera_v5_159	200718	200740	23	+	intergenic	UCACCGGGUAGACAUUCAUUCAC	GGUACGACUUGUGAAUGAUGCCCAUCCGGUCACCUGAUCAGUAUGGAUGGUCACCGGGUAGACAUUCAUUCACUUGUCGA	....((((..((((((((((...(((((((.(((..(((......)))))).)))))))...))).)))))))..)))).
	csi-miR-36b	Adult worm	C. sinensis	gi|353342886|dbj|BADR02000076.1|	24093	24114	22	+	probably intronic	UCACCGGGUGUUUUUCACCGUC	CACCCGUGCUACAACGAGUGGAAAAUCACUCGGGCACGGUGACAUUUGCAUCACCGGGUGUUUUUCACCGUCAGGCGCCUGA	((...(((((...(((.((((((((.(((((((....((((.......)))).))))))))))))))))))..))))).)).
miR-71	csi-miR-71a	Adult worm	C. sinensis	gi|353340623|dbj|BADR02002339.1|	104180	104200	21	-	intergenic	UGAAAGACGAUGGUAGUGAGA	AUCCGCGCUGUGAAAGACGAUGGUAGUGAGAUGAUGAGUUUCCAUCUCCCUACCCCGUCUUUUCCGGCGUGGACCAUGAGU	.(((((((((..(((((((..(((((.((((((.........)))))).))))).)))))))..)))))))))........
	ofe-miR-71a	Ad(p-e) & Ad(p+e) & Mc	C. sinensis	gi|353340623|dbj|BADR02002339.1|	104180	104200	21	-	intergenic	UGAAAGACGAUGGUAGUGAGA	AUCCGCGCUGUGAAAGACGAUGGUAGUGAGAUGAUGAGUUUCCAUCUCCCUACCCCGUCUUUUCCGGCGUGGACCAUGAGU	.(((((((((..(((((((..(((((.((((((.........)))))).))))).)))))))..)))))))))........
	ovi-miR-71a	Adult worm	O. viverrini	opera_v5_282	520251	520271	21	+	intergenic	UGAAAGACGAUGGUAGUGAGA	AUUCGCGCUGUGAAAGACGAUGGUAGUGAGAUGAUGAGUUUCCAUCUCCCUACCCCGUCUUUUCCGGCGUGGACCAUGAGU	.(((((((((..(((((((..(((((.((((((.........)))))).))))).)))))))..)))))))))........
	csi-miR-71b	Adult worm	C. sinensis	gi|353340005|dbj|BADR02002957.1|	323576	323519	23	+	intergenic	UGAAAGACUUGAGUAGUGAGACG	CCGUGUGUCGUGAAAGACUUGAGUAGUGAGACGCUCAUUUGCUCAUGGAUUCGGCGCCUCAUACUGAGUCUUUCGUGAUGUGC	..(..(((((((((((((((.((((.((((.((((.((((......))))..)))).)))))))))))))))))))))))..)
	ofe-miR-71b	Ad(p-e) & Ad(p+e) & Mc	C. sinensis	gi|353340005|dbj|BADR02002957.1|	323576	323519	23	+	intergenic	UGAAAGACUUGAGUAGUGAGACG	CCGUGUGUCGUGAAAGACUUGAGUAGUGAGACGCUCAUUUGCUCAUGGAUUCGGCGCCUCAUACUGAGUCUUUCGUGAUGUGC	..(..(((((((((((((((.((((.((((.((((.((((......))))..)))).)))))))))))))))))))))))..)
	ovi-miR-71b	Adult worm	O. viverrini	opera_v5_48	1033658	1033680	23	-	intergenic	UGAAAGACUUGAGUAGUGAGACG	CCGUGUGUCGUGAAAGACUUGAGUAGUGAGACGCUCAUUUGCUCACGGUUUCGGCGCCUCAUACUGAGUCUUUCGUGAUGUGC	..(..(((((((((((((((.((((.((((.((((.....((.....))...)))).)))))))))))))))))))))))..)
miR-124	csi-miR-124	Adult worm	C. sinensis	gi|353342446|dbj|BADR02000516.1|	80621	80641	21	+	intergenic	UAAGGCACGCGGUGAAUGUCA	UCAAUGACAUUUUCCGUGGCUGCCUUGAUACGAGUGAAAUGAACCGACAUUAAGGCACGCGGUGAAUGUCACGCUCGCAUC	....((((((((.(((((..(((((((((.((.((.......))))..)))))))))))))).))))))))..........
	ofe-miR-124	Ad(p-e) & Ad(p+e) & Mc	C. sinensis	gi|353342446|dbj|BADR02000516.1|	80621	80641	21	+	intergenic	UAAGGCACGCGGUGAAUGUCA	UCAAUGACAUUUUCCGUGGCUGCCUUGAUACGAGUGAAAUGAACCGACAUUAAGGCACGCGGUGAAUGUCACGCUCGCAUC	....((((((((.(((((..(((((((((.((.((.......))))..)))))))))))))).))))))))..........
	ovi-miR-124	Adult worm	O. viverrini	opera_v5_33	1333210	1333230	21	-	intergenic	UAAGGCACGCGGUGAAUGUCA	UCAAUGACAUUUUCCGUGGCUGCCUUGAUACGAGUGAAAUGAACCGACAUUAAGGCACGCGGUGAAUGUCACGCUCGCAUC	....((((((((.(((((..(((((((((.((.((.......))))..)))))))))))))).))))))))..........
miR-125	csi-miR-125	Adult worm	S. mansoni	Schisto_mansoni.Chr_1	38691321	38691341	22	-	intergenic	ACCCUGAGACCCUUUGAUUGC	AUCAUUUUGCUCCCUGAGACCCUUUGAUUGCCUUGUUAUUACAAUACUGUACAUAACAUGAUCAGGCAGCCAAAGUGACUC	.((((((((((.(((((................((((((((((....)))).))))))...))))).))).)))))))...
	ofe-miR-125	Ad(p-e) & Ad(p+e) & Mc	S. mansoni	Schisto_mansoni.Chr_1	38691321	38691341	22	-	intergenic	ACCCUGAGACCCUUUGAUUGC	AUCAUUUUGCUCCCUGAGACCCUUUGAUUGCCUUGUUAUUACAAUACUGUACAUAACAUGAUCAGGCAGCCAAAGUGACUC	.((((((((((.(((((................((((((((((....)))).))))))...))))).))).)))))))...
	ovi-miR-125	Adult worm	S. mansoni	Schisto_mansoni.Chr_1	38691321	38691341	22	-	intergenic	ACCCUGAGACCCUUUGAUUGC	AUCAUUUUGCUCCCUGAGACCCUUUGAUUGCCUUGUUAUUACAAUACUGUACAUAACAUGAUCAGGCAGCCAAAGUGACUC	.((((((((((.(((((................((((((((((....)))).))))))...))))).))).)))))))...
miR-133	csi-miR-133	Adult worm	C. sinensis	gi|353342189|dbj|BADR02000773.1|	174472	174493	22	-	intergenic	UUGGUCCCUAUCAACCAGCUAU	GUUUGAGUGGAACCGAAAUGGGGUCAGUCCUUGGACCAGUCAAGUGCAGCAGGGAACUGUGCUUUGAUUCAGUUGACCUAACUGCCUUGCACUAAUCCAUUUGGUCCCUAUCAACCAGCUAUACAGA	((...(((((....((...(((..(((....((((..(((((((.((((.(((.(((((..........)))))..)))..)))))))).)))..)))).)))..)))..))..))).))..))...
	ofe-miR-133	Ad(p-e) & Ad(p+e) & Mc	C. sinensis	gi|353342189|dbj|BADR02000773.1|	174472	174493	22	-	intergenic	UUGGUCCCUAUCAACCAGCUAU	GUUUGAGUGGAACCGAAAUGGGGUCAGUCCUUGGACCAGUCAAGUGCAGCAGGGAACUGUGCUUUGAUUCAGUUGACCUAACUGCCUUGCACUAAUCCAUUUGGUCCCUAUCAACCAGCUAUACAGA	((...(((((....((...(((..(((....((((..(((((((.((((.(((.(((((..........)))))..)))..)))))))).)))..)))).)))..)))..))..))).))..))...
	ovi-miR-133	Adult worm	O. viverrini	opera_v5_332	180732	180753	22	-	intergenic	UUGGUCCCUAUCAACCAGCUAU	GUUUGAGUGGAACCGAAAUGGGGUCAGUCCUUGGACCAGUCAAGUGCAGCAGGGAACUGUGCUUUGAUUCAGUUGACCCAACUGCCUUGCACUAAUCCAUUUGGUCCCUAUCAACCAGCUAUACAGA	.((((.((((.........(((..(((....((((..(((((((.((((..((((((((..........)))))..)))..)))))))).)))..)))).)))..)))..........)))).))))
miR-190	csi-miR-190	Adult worm	C. sinensis	gi|353341840|dbj|BADR02001122.1|	60526	60549	24	-	intronic	AGAUAUGUUUGGGUUACUUGGUGU	AUCUAUCGAGUUGGUUGGUGAGAUAUGUUUGGGUUACUUGGUGUGUGGUUUCCGAUCGGAGCUACCUCUGGUCAGGUCUGUUGAACACCAGUGACCGAACAUAUUCCCACGAACUAGCUUUAGU	..(((..(((((((((.(((.(((((((((((.(((((.(((((.......((((((((((....)))))))).))........)))))))))))))))))))))..))).)))))))))))).
	ofe-miR-190	Ad(p-e) & Ad(p+e) & Mc	C. sinensis	gi|353341840|dbj|BADR02001122.1|	60526	60549	24	-	intronic	AGAUAUGUUUGGGUUACUUGGUGU	AUCUAUCGAGUUGGUUGGUGAGAUAUGUUUGGGUUACUUGGUGUGUGGUUUCCGAUCGGAGCUACCUCUGGUCAGGUCUGUUGAACACCAGUGACCGAACAUAUUCCCACGAACUAGCUUUAGU	..(((..(((((((((.(((.(((((((((((.(((((.(((((.......((((((((((....)))))))).))........)))))))))))))))))))))..))).)))))))))))).
	ovi-miR-190	Adult worm	O. viverrini	opera_v5_79	549881	549904	24	-	intronic	AGAUAUGUUUGGGUUACUUGGUGU	AUCUGUCGAGUUGGUUGGUGAGAUAUGUUUGGGUUACUUGGUGUGUGGUUUCCGAUCGGAGCUACCUCCGGUCGGGUAGCUGUUGAACACCAGUGACCGAACAUAUUCCCACGAACUAGCUUCAUU	.......(((((((((.(((.(((((((((.((((((.(((((((..((((((((((((((....))))))))))).)))..)...)))))))))))))))))))))..))).)))))))))....
miR-46	csi-miR-281	Adult worm	C. sinensis	gi|353342849|dbj|BADR02000113.1|	525622	525643	22	-	intergenic	AUGUCAUGGAGUUGCUCUCUAC	GAGGAGGGCACUUUUAUGACCUUGUCAAUGAGCUACAAGAUGGCUCCAAAAUGUCAUGGAGUUGCUCUCUACAUUGAUGCGG	..((((((((..(..(((((.((......((((((.....))))))...)).)))))..)..))))))))............
	ofe-miR-281	Ad(p-e) & Ad(p+e)	C. sinensis	gi|353342849|dbj|BADR02000113.1|	525622	525643	22	-	intergenic	AUGUCAUGGAGUUGCUCUCUAC	GAGGAGGGCACUUUUAUGACCUUGUCAAUGAGCUACAAGAUGGCUCCAAAAUGUCAUGGAGUUGCUCUCUACAUUGAUGCGG	..((((((((..(..(((((.((......((((((.....))))))...)).)))))..)..))))))))............
miR-10	ofe-miR-10-5p	Mc	C. sinensis	gi|353336775|dbj|BADR02006187.1|	20729	20750	22	+	intergenic	AACCCUGUAGACCCGAGUUUGA	GCUCCAAAGACUGAACCCUGUAGACCCGAGUUUGAAUGCAAAACUUACGCAAAUUCGAGUCUAUAAGGAGCGAUCCUUUGGUGUA	((.((((((..((..((.(((((((.((((((((..((.......))..)))))))).))))))).))..))...)))))).)).
	ofe-miR-10-3p	Mc	C. sinensis	gi|353336775|dbj|BADR02006187.1|	20766	20788	23	+	intergenic	AAAUUCGAGUCUAUAAGGAGCGA	GCUCCAAAGACUGAACCCUGUAGACCCGAGUUUGAAUGCAAAACUUACGCAAAUUCGAGUCUAUAAGGAGCGAUCCUUUGGUGUA	((.((((((..((..((.(((((((.((((((((..((.......))..)))))))).))))))).))..))...)))))).)).
