# Supplementary material for: Identification of microRNA Genes in Three Opisthorchiids
Source: PLoS Negl Trop Dis. 2015 Apr 21;9(4):e0003680. doi: 10.1371/journal.pntd.0003680 (PMC4405270; doi:10.1371/journal.pntd.0003680)
Supplement: S4 Table — (XLSX) [file pntd.0003680.s015.xlsx]

## Sheet: Sheet1
S4 Table. List of Opisthorchiidae novel miRNAs.
name	stage	contig/scaffold/chromosome	start	end	length	strand	intergenic or intronic	mature miRNA	precursor	precursor secondary structure
csi-new_miR-001	Adult worm	gi|353340025|dbj|BADR02002937.1|	93556	93577	22	+	intergenic	CAACGAUCACAAAUCUCCAUGU	CCAGAUAGACCAUGGAAGACUUGUGAUUAAGUUGUUCAGUAAAUAAGCAACAACGAUCACAAAUCUCCAUGUCUAAUCUGGA	(((((((((.(((((.(((.((((((((..((((((..((......)))))))))))))))).)))))))))))).))))).
ofe-new_miR-001	M(p+e)&M(p-e)	gi|353340025|dbj|BADR02002937.1|	93556	93576	21	+	intergenic	CAACGAUCACAAAUCUCCAUG	CCAGAUAGACCAUGGAAGACUUGUGAUUAAGUUGUUCAGUAAAUAAGCAACAACGAUCACAAAUCUCCAUGUCUAAUCUGG	(((((((((.(((((.(((.((((((((..((((((..((......)))))))))))))))).)))))))))))).)))))
ovi-new_miR-001	Adult worm	gi|353340025|dbj|BADR02002937.1|	93556	93577	22	+	intergenic	CAACGAUCACAAAUCUCCAUGU	CCAGAUAGACCAUGGAAGACUUGUGAUUAAGUUGUUCAGUAAAUAAGCAACAACGAUCACAAAUCUCCAUGUCUAAUCUGGA	(((((((((.(((((.(((.((((((((..((((((..((......)))))))))))))))).)))))))))))).))))).
csi-new_miR-002	Adult worm	gi|353340048|dbj|BADR02002914.1|	14136	14158	23	-	intergenic	UAGAGACACCUAUGGCGGCACAU	CAUUGCUAAGUAGAGACACCUAUGGCGGCACAUCCCUAGAUCUUAAGGGGUGUACCAGCCACAGUAUGGCUGUGAGACGUAGC	....((((.((..((.((((((((((((((((.((((........)))).)))))).))))))).))).)).....)).))))
ofe-new_miR-002	Ad(p+e)	gi|353340048|dbj|BADR02002914.1|	14136	14158	23	-	intergenic	UAGAGACACCUAUGGCGGCACAU	CAUUGCUAAGUAGAGACACCUAUGGCGGCACAUCCCUAGAUCUUAAGGGGUGUACCAGCCACAGUAUGGCUGUGAGACGUAGC	....((((.((..((.((((((((((((((((.((((........)))).)))))).))))))).))).)).....)).))))
csi-new_miR-003	Adult worm	gi|353341566|dbj|BADR02001396.1|	1494	1515	22	+	intergenic	AUCGCAAACGUUUCAUCGCACU	UUGCUAUUUGAUCGCAAACGUUUCAUCGCACUGGUGAUGUCACAUCGAUUGAUGAUGAAACGUUGGCAGUCAAAUUGCCAAG	..((.((((((..((.((((((((((((((.(((((......)))))..)).)))))))))))).))..)))))).))....
ofe-new_miR-003	Ad(p+e)	gi|353341566|dbj|BADR02001396.1|	1494	1515	22	+	intergenic	AUCGCAAACGUUUCAUCGCACU	UUGCUAUUUGAUCGCAAACGUUUCAUCGCACUGGUGAUGUCACAUCGAUUGAUGAUGAAACGUUGGCAGUCAAAUUGCCAAG	..((.((((((..((.((((((((((((((.(((((......)))))..)).)))))))))))).))..)))))).))....
csi-new_miR-004	Adult worm	gi|353342950|dbj|BADR02000012.1|	441871	441890	20	-	intergenic	UCUCUCCGAAAGGGGAAACG	UCGUCAAUCCUCUCUCCGAAAGGGGAAACGAGUUGCGUCACCGCCGACAUUGCCUGACCCAUUUCGGUGAAAGAACGGAG	...((..(((((((.(((((((((((((((....(((....)))...)))).))...))).)))))).)))))))..)).
ofe-new_miR-004	Ad(p+e)	gi|353342950|dbj|BADR02000012.1|	441871	441890	20	-	intergenic	UCUCUCCGAAAGGGGAAACG	UCGUCAAUCCUCUCUCCGAAAGGGGAAACGAGUUGCGUCACCGCCGACAUUGCCUGACCCAUUUCGGUGAAAGAACGGAG	...((..(((((((.(((((((((((((((....(((....)))...)))).))...))).)))))).)))))))..)).
csi-new_miR-005	Adult worm	gi|353339919|dbj|BADR02003043.1|	289103	289125	23	-	intergenic	AGAACAGAGGCUACACCGCAUCA	UGCAAUGCCCAUGGUCUAUAUUGACUAGCGUAGCUGUAUCUACCUUCGUCAGAACAGAGGCUACACCGCAUCAAAGCCCGUUU	............((.((...(((((.(((((((((((.(((((....).)))))))...))))))))..))))))))).....
ofe-new_miR-005	Ad(p+e)	gi|353339919|dbj|BADR02003043.1|	289103	289125	23	-	intergenic	AGAACAGAGGCUACACCGCAUCA	UGCAAUGCCCAUGGUCUAUAUUGACUAGCGUAGCUGUAUCUACCUUCGUCAGAACAGAGGCUACACCGCAUCAAAGCCCGUUU	............((.((...(((((.(((((((((((.(((((....).)))))))...))))))))..))))))))).....
csi-new_miR-006	Adult worm	gi|353342826|dbj|BADR02000136.1|	422689	422711	23	-	intergenic	AAAUGUUUCAUCACCAACCGUAA	GUGUGAUUGCAAAUGUUUCAUCACCAACCGUAAAAAUGCACUGAUCAUGUGACCUCGAUUGGUGAUGAAAUGUUUGCAGUCCA	....((.((((((..(((((((((((((((...(..(.(((.......))))..))))))))))))))))..)))))).))..
ofe-new_miR-006	Ad(p+e)	gi|353342826|dbj|BADR02000136.1|	422689	422711	23	-	intergenic	AAAUGUUUCAUCACCAACCGUAA	GUGUGAUUGCAAAUGUUUCAUCACCAACCGUAAAAAUGCACUGAUCAUGUGACCUCGAUUGGUGAUGAAAUGUUUGCAGUCCA	....((.((((((..(((((((((((((((...(..(.(((.......))))..))))))))))))))))..)))))).))..
csi-new_miR-007	Adult worm	gi|353338908|dbj|BADR02004054.1|	9579	9599	21	-	intergenic	CCAACGAAGCAGGCACAGUCU	AAAAAUCACGCCAACGAAGCAGGCACAGUCUCCCCUUGGUAGUGCCCCCACAAAGCCUGACCACGAAUCGCUUCACGCAGA	.....((.(((...(((((((..((..(((...(((((.(((.....))))))))...)))..))...))))))).)))))
ofe-new_miR-007	Ad(p+e)	gi|353338908|dbj|BADR02004054.1|	9579	9599	21	-	intergenic	CCAACGAAGCAGGCACAGUCU	AAAAAUCACGCCAACGAAGCAGGCACAGUCUCCCCUUGGUAGUGCCCCCACAAAGCCUGACCACGAAUCGCUUCACGCAGA	.....((.(((...(((((((..((..(((...(((((.(((.....))))))))...)))..))...))))))).)))))
csi-new_miR-101	Adult worm	gi|353341444|dbj|BADR02001518.1|	4821	4841	21	+	intergenic	AUGCCACAAGUCGUAUGGUAU	CUCCUCCCAAAAUAUACCAUACGACCUGUGGCUUAUGCUGGCAUGCUGGCAUGCCACAAGUCGUAUGGUAUGUUUUAGGAG	...((((.(((((((((((((((((.((((((..((((..(....)..)))))))))).))))))))))))))))).))))
csi-new_miR-102	Adult worm	gi|353340666|dbj|BADR02002296.1|	14782	14803	22	+	intergenic	CGAGCAUAGGCUGCUUGAUCAA	UCCACACUUUCGAGCAUAGGCUGCUUGAUCAACGUGGUUCCAACGUUUCCUCCUCGCGCUCUGUGUACUCGACGUCAUGUGA	..((((...((((((((((((.((..((..((((((....).)))))...))...)))).)))))..))))).....)))).
csi-new_miR-103	Adult worm	gi|353342856|dbj|BADR02000106.1|	437646	437668	23	+	intergenic	CUGUGUUUCGACGUGCAUAGCCC	UCUUAGUAGACUGUGUUUCGACGUGCAUAGCCCAUGACCGAGCUGGUGUUGGAUGUUUUCCAUGCUUGAAGCACCUACCACAA	.....((((...(((((((((((((...((((((..(((.....)))..)))..)))...)))).))))))))))))).....
csi-new_miR-104	Adult worm	gi|353339910|dbj|BADR02003052.1|	114966	114987	22	-	intergenic	AUAGAAACUAACAACAAGCACG	GGUAGACUGGAUAGAAACUAACAACAAGCACGUCACUGAUAUCGAGUACCAGCUAUGUCUUGCUGCGUCUCCAACCAUGAAC	.((....(((.(((((((..((((((((.((...(((((((.....)))))))...))))))))))))))))).)))...))
csi-new_miR-105	Adult worm	gi|353338849|dbj|BADR02004113.1|	2103	2123	21	-	intergenic	GGAACCAAACUGAAUCGCUCG	AGACACACCUGGAACCAAACUGAAUCGCUCGUUCAUAAAAACAUCAUAAACGAGAGAUUCAGCUGGUUUCCGGGUGAGUAU	..((.((((.((((((.(((((((((.(((((((((((.....))))))))))).))))))))))))).)).)))).))..
csi-new_miR-106	Adult worm	gi|353341545|dbj|BADR02001417.1|	116651	116673	23	+	intergenic	GGAGUACGCAGAUUGCAAUGACU	AAUUCACACUGGAGUACGCAGAUUGCAAUGACUUGGAUUGGCCGAGUUUCAGUAACUGUGAGCUCUUAGUGUUUCGUAAUGCU	.....(((((((((..(((((.((((...(((((((.....)))))))...)))))))))..)))).)))))...........
csi-new_miR-107	Adult worm	gi|353341651|dbj|BADR02001311.1|	119025	119047	23	+	intergenic	GCGAUACUGAAUCAGACUCCAGC	AAGUUGAUGAGCGAUACUGAAUCAGACUCCAGCCGCUCCAGGGAUGCAGGUGAGGCUGAACUGGUGUUGUUCGGCACGGUGAU	..((...(((((((((((...((((.(((..(((((((....)).)).)))))).))))...)))))))))))..))......
csi-new_miR-108	Adult worm	gi|353341639|dbj|BADR02001323.1|	134280	134302	23	-	intergenic	CCAAGUAAUUCUGCCGCACGGUU	UGUAAGUGGCCCAAGUAAUUCUGCCGCACGGUUUGCUAUGUGCCUUACAUCUGCAAUGUGCUGUUGCACGAACGGUUGAGACC	.......(((((((...(((((((.((((...((((.((((.....))))..)))).))))....))).))))..))).))))
csi-new_miR-109	Adult worm	gi|353342243|dbj|BADR02000719.1|	169502	169524	23	+	intergenic	UCUGAACUUCCUGACAGCUCUCC	GAGUUGAGGGUCUCAGUAGGUUUCGGGUAUUCUGGGAUAAUCUUCGGGAAUCUGAACUUCCUGACAGCUCUCCAUUUUGGCCG	((((.((((((.((((.(((.(((((((.(((((((.....).)))))))))))))))).))))..)))))).))))......
csi-new_miR-110	Adult worm	gi|353341427|dbj|BADR02001535.1|	230031	230051	21	+	intergenic	AGUGGAUUCGUUGCAUAAGUG	CCGUAGGACGAGUGGAUUCGUUGCAUAAGUGCAGUGUAUUUUUGUAUUAUGCAACAUUUCACUCUACCUUGGAGACCUAUC	(((.(((..(((((((...(((((((((.(((((.......))))))))))))))..)))))))..)))))).........
csi-new_miR-111	Adult worm	gi|353342707|dbj|BADR02000255.1|	661991	662011	21	-	intergenic	CAACCACCUCUGUUACACUGU	CACCACGCCCAACACCAUUACAAUAGGUGGUUACCACAUGCCAACGGUGGCAACCACCUCUGUUACACUGUUACGUGACCG	..((((((..((((..((.((((.(((((((((((((.........))))))))))))))))).))..))))))))))...
csi-new_miR-112	Adult worm	gi|353341777|dbj|BADR02001185.1|	43020	43041	22	-	intergenic	CAGCUCUGAUUCAUGGGGAAAA	UUAAAUGCCCCAGCUCUGAUUCAUGGGGAAAACAGUUGCUCGGAUCGUUUAUCCUGUUUUUCCUAUGAAUCAGAGCUGGGGC	......((((((((((((((((((.((.(((((((..................))))))).)).))))))))))))))))))
csi-new_miR-113	Adult worm	gi|353341987|dbj|BADR02000975.1|	72574	72595	22	-	intergenic	UGCUUACAAGGAUAAUUCGACA	AAAACUGGUUUGUCGAUCAUCGCUGUCAGCAGUCAAUAGGAAAACGCUGUUGCUUACAAGGAUAAUUCGACAAUCAGCAUUG	...((((..((((((((((((..(((.(((((((........))).....)))).)))..))))).))))))).))))....
csi-new_miR-114	Adult worm	gi|353341363|dbj|BADR02001599.1|	110201	110223	23	-	intergenic	GUGCCAGUACUUCGUGACCAUCU	AAGUUAUCCAGUGCCAGUACUUCGUGACCAUCUUGCAUUAGCCGAUCGACUAGAUGAGAUCCAACAAAGCCUGCACCCCCGGU	.......((((.(((((.(((((((((..((((..((((((((....))))).))))))))).)))))))))).))..)))).
csi-new_miR-115	Adult worm	gi|353339812|dbj|BADR02003150.1|	80055	80075	21	+	intergenic	AGGGUCUUGGUCGGUGGCCUG	GCAGGUACGCGGUCACUGACUGCUGUGGCACCUGAUGACCGUUGCAACAUAGGGUCUUGGUCGGUGGCCUGGUGGGAGGGU	((.....((((((((((((((.....(((.((((.((..........)))))))))..)))))))))))..))).....))
csi-new_miR-116	Adult worm	gi|353339900|dbj|BADR02003062.1|	137544	137567	24	-	intergenic	CAUCCUAUUUCCAUCCACACAGUC	CAACCUUUUGCAUCCUAUUUCCAUCCACACAGUCCGCUAUCAGACAAACCUGGUUAGCUGGAUGAAUGGAUAUCACGCAGUUUU	........(((((..((..((((((((.....(((((((.((((....))))..)))).)))))))))))))..))))).....
csi-new_miR-117	Adult worm	gi|353342261|dbj|BADR02000701.1|	79271	79293	23	+	intergenic	AAUGCACUGUUGCUGUCUGCUCC	CUGUUGAGCCUGGCACAAUAGUGCUUGGGUUCUGUGAUUUGCUGUGUAAAAAUGCACUGUUGCUGUCUGCUCCACCCCUUUUA	..((.((((..(((((((((((((.........((.....))...........))))))))).)))).)))).))........
csi-new_miR-118	Adult worm	gi|353342019|dbj|BADR02000943.1|	32135	32157	23	+	intergenic	CGCUCGGUGUCAGUGUUCUGGUU	UGAUCGUUUUCGCUCGGUGUCAGUGUUCUGGUUGUCCGUCUCGACAGCCAAGGGUGUACUGUAGGCGACUGUCAUGACCAUAG	((.((((..((((((((((.((...(..((((((((......))))))))..).)))))))..))))).....)))).))...
csi-new_miR-119	Adult worm	gi|353341738|dbj|BADR02001224.1|	191743	191766	24	-	intergenic	AUAACCGGACAGCGUUACCCAUGC	CAAACAGUUUACGCAUGGUAACCAGUUGUCCGCUUUCUACGAAAGCAUACAUAACCGGACAGCGUUACCCAUGCCACCUAUGAU	...((((.....((((((((((....((((((.((..((((....))))...)).))))))..)))))).))))...))))...
csi-new_miR-120	Adult worm	gi|353340051|dbj|BADR02002911.1|	392160	392180	21	+	intergenic	CUGACGUACUUCGGUUUGUGG	UUGCGGGUGUGCUAUCAAACUGGGUAUGGCAGUACCGUGCCAUCAUUGCACUGACGUACUUCGGUUUGUGGACAGCCUCGU	..((((((...(((.(((((((((((((.((((...(((....)))...)))).))))).)))))))))))...))).)))
csi-new_miR-121	Adult worm	gi|353342095|dbj|BADR02000867.1|	308476	308497	22	+	intergenic	CAGUAACCUGUUUUCACUCACC	CCUGUGGUGGGGAUUGGAGAGAGGCAAAACAGAAACGAGGUAGGUGUCAUCAGUAACCUGUUUUCACUCACCCGCCCUGGUG	((...((((((((.((((((.(((.......((.((.......)).))........))).)))))).)).))))))..))..
csi-new_miR-122	Adult worm	gi|353341528|dbj|BADR02001434.1|	123721	123743	23	-	intergenic	AACGUUUCAUCACCAAUCGACCC	UUGGAUUGCAAACGUUUCAUCACCAAUCGACCCACUCAACCCCGCACUGAUGAUGUCACCUCGAUUGGUGAUGAAACGUUUGC	.......(((((((((((((((((((((((..(((((((.......))))..))).....)))))))))))))))))))))))
csi-new_miR-123	Adult worm	gi|353340013|dbj|BADR02002949.1|	340292	340312	21	-	intergenic	CCUGAUCACCCAAUCACUUGU	AGCCACUGCACCUGAUCACCCAAUCACUUGUCGCCCGUCCUCACUGUCCGCACCUGACUAACAAGUUCCACGGCGCCAAUG	...((((((((((((..(((((((((..((.((...((....))....))))..))))))...))).))).))))).))))
csi-new_miR-124	Adult worm	gi|353340011|dbj|BADR02002951.1|	14184	14207	24	+	intergenic	ACUAAUCGGACAUGAACUUCGGUG	GUAAGCUGUGACUAAUCGGACAUGAACUUCGGUGCGAUCGGUCCAUCCACUGAGGGUGGUCACGAACUGUGGUUUAGCCGCUUC	..((((.(((((((.((((((.....((((((((.(((......)))))))))))...))).)))....)))))..)).)))).
csi-new_miR-125	Adult worm	gi|353339334|dbj|BADR02003628.1|	68310	68330	21	-	intergenic	ACUCAAUUCAGAAUUCCCCAA	CGCAUUUGAAACUCAAUUCAGAAUUCCCCAAGCCUGUGGCGUCUGUACCCACCUGGUCCCAGGGAAGUCCUCAAAUCGUCC	((.((((((..........(((.(((((..((((.((((.((....))))))..)).))..))))).)))))))))))...
csi-new_miR-126	Adult worm	gi|353339877|dbj|BADR02003085.1|	124399	124421	23	-	intergenic	AGCUGAAUCUCCCGUUUAUACCA	AAUCUCAUUUGCACACUAAUUUGGUUUUGACGGGAAACUCAACUGUAUCCAGCUGAAUCUCCCGUUUAUACCAGUCGGAGAGU	..((((.....((.(((.....(((....((((((((((((((((....))))))))))))))))....))))))))))))..
ofe-new_miR-201	Ad(p-e)	gi|353340456|dbj|BADR02002506.1|	57191	57212	22	+	intergenic	AUUCCUUGGUGGGCAAACGUUU	CUUCUGUGAAAUUCCUUGGUGGGCAAACGUUUCAAGAAAAAGAGACCAGUCAACCGAGUCGAAUGCGCCUUGGAAGUCUAGG	((((((((..((((((((((.(((....(((((........)))))..))).))))))..)))).)))...)))))......
ofe-new_miR-202	Ad(p+e)	gi|353342683|dbj|BADR02000279.1|	74596	74616	21	-	intergenic	GAAUUCCACGAAGGAGCCACG	CGGGCAUAACGUGUGCCCAUCCCCUGUUGGAAUUCUCGCAGUUUGGAUUUGAAUUCCACGAAGGAGCCACGCUUCCGACCG	(((.((.((((((.((...((((..(.((((((((((.(.....)))...)))))))))..))))))))))))..)).)))
ofe-new_miR-203	Ad(p-e)	gi|353339766|dbj|BADR02003196.1|	64093	64115	23	+	intergenic	GAGAAUAGUACUUUCCGCCACUU	UACAUUCUGUCGCGAGGUUAAGUACUAUCUUGACACACUACAUGUGAGUUGAGAAUAGUACUUUCCGCCACUUCACUUGUACC	((((....((.(((.((..(((((((((((..((.(((.....))).))..)).)))))))))))))).))......))))..
ofe-new_miR-204	Ad(p-e)	gi|353340950|dbj|BADR02002012.1|	65171	65193	23	-	intergenic	AAGCCUAACCGCAAGGCAGCUAU	AUGCCAGGGCACACACAACUAGGCAGGAUGACGAUUAGGGUCCUCAAUUAAAGCCUAACCGCAAGGCAGCUAUGUUGGGCUGG	...((((..((.((((((((..((....((.((((((((..((((....))))))))))))))..))))))))))))..))))
ofe-new_miR-205	Ad(p-e)	gi|353342688|dbj|BADR02000274.1|	329022	329044	23	-	intergenic	GGCAACACAUACCAUCUCCCACU	GCAAGUUCAAGGCAACACAUACCAUCUCCCACUCGGUUAACAAUGCACGAAUCUGAGAGGCGAUGUGUUCUGGAACUUGGACU	.(((((((.((..((((((((((.((((..(((((............)))))..))))))).))))))))).)))))))....
ofe-new_miR-206	Ad(p-e)	gi|353342427|dbj|BADR02000535.1|	2595	2616	22	+	intergenic	GCCUGAUGAUCUUCAUCGAAAG	GUCUUAUAUAGCCUGAUGAUCUUCAUCGAAAGUGCCACUCACUUUCAAGGCGAUCAUCAGGUAGAUUGUCUGGCGUUACUGA	(((..(((..(((((((((((..(...(((((((.....)))))))..)..)))))))))))....)))..)))........
ofe-new_miR-207	Ad(p-e)	gi|353340000|dbj|BADR02002962.1|	336498	336519	22	+	intergenic	AGGUAGUUCAUCGUGCGCCCAA	CUUUGGAGCACGUGGAUGGCUCUGCAGUUUCAUCACGAGUUGGAUACCAAAGGUAGUUCAUCGUGCGCCCAAAUCGAUGGCU	.(((((.((((((((((..(.((...((((((........)))).))...)))..))))).)))))..))))).........
ofe-new_miR-208	Ad(p-e)	gi|353339978|dbj|BADR02002984.1|	52628	52648	21	-	intergenic	GACAUCUUCAGUGCGCUCUUG	CAUUCGAGGAGACAUCUUCAGUGCGCUCUUGGGUGCUGACUCACCCAACAAUGCACUGAAGCUGUCUCCUCAAAUGGCGAC	((((((((((((((.(((((((((..(.(((((((......))))))).)..))))))))).)))))))))))))).....
ofe-new_miR-209	Ad(p-e)	gi|353341829|dbj|BADR02001133.1|	1197	1218	22	-	intergenic	UGAGUCUCUCGCAAAACCCCAA	CUCAUUUGCAAAUUAUUUGGUUUCUGGGAGAGACCCAGCUAGGUUCCAGAUGAGUCUCUCGCAAAACCCCAAUUGAUUUGCA	......(((((((...((((.(((((.((((((((((.((((...)))).)))))))))).)))))..))))...)))))))
ofe-new_miR-210	Ad(p-e)	gi|353341482|dbj|BADR02001480.1|	20161	20183	23	+	intergenic	CCUGACAUACUUCAGUUUUCGGA	GUUGCGGGUGUGCUAUCGAACUGGGUAUGGCAGUGCCGUGCCAUCAUUGGCCUGACAUACUUCAGUUUUCGGACAGCCCCGUA	..((((((...(((.((((((((((((((.(((.((((.........))))))).))))).)))))))...)).)))))))))
ofe-new_miR-211	Ad(p-e)	gi|353340540|dbj|BADR02002422.1|	45055	45076	22	+	intergenic	CAGUCCUUUGGUAUGCACCUUG	CAAAGUGAUCCAGUCCUUUGGUAUGCACCUUGCACCCACAAAUUGUAAGGUCAUGCUCGCGGACAUGCAGUCACUGAGCACG	...((((((.((((((...((((((.((((((((.........))))))))))))))...)))).))..)))))).......
ofe-new_miR-212	Ad(p+e)	gi|353339933|dbj|BADR02003029.1|	73404	73425	22	-	intergenic	GUCAACAGACGCUCUUGGGACC	GAACUCUUUCGUCAACAGACGCUCUUGGGACCAAGAAUCAGAGUUUAUUCGUAUUUCAUAGAGCUAGUCUACAGACGCAAAA	....((((.((((..((((((((((((..((...((((........))))..))..)).)))))..)))))..)))).))))
ofe-new_miR-213	Mc	gi|353340048|dbj|BADR02002914.1|	601422	601445	24	-	intergenic	UGGUGUAAGUUGGUCAGUACAUGU	AAAACGGACUUGCUGACUUCGCCCACCACACCAUACAGUCCUGUGGAUGUUGGUGUAAGUUGGUCAGUACAUGUCUAUCUUAUA	((((..(((.(((..(((...((.(((((((((.(((.(((...))))))))))))).)).))..)))))).)))..))))...
ofe-new_miR-214	Mc	gi|353341800|dbj|BADR02001162.1|	142724	142746	23	+	intergenic	UCGGUGGUCUGUUAAUGGAUUCU	CCCUGCCAUUGCCGAAUCGUUAACUAUCGCCUAAUAUUCAUCUAUGUUUCUCGGUGGUCUGUUAAUGGAUUCUGGUGUGCAAU	...(((....((((((((((((((.((((((.(((((......)))))....))))))..))))))).)))).)))..)))..
ofe-new_miR-215	Ad(p-e)	gi|353341303|dbj|BADR02001659.1|	7085	7107	23	+	intergenic	AAAGCCGUGGUUGGAUUGCAUUU	AGAAGACCAUAAAGCCGUGGUUGGAUUGCAUUUUUGGGGUAAAAUCGAUACCAACUACCUUGCCCUAAGGGAUUUAUCACAGA	.(((..((.((..((.((((((((((((.(((((......))))))))).))))))))...))..)).))..)))........
ofe-new_miR-216	Ad(p-e)	gi|353339931|dbj|BADR02003031.1|	256631	256654	24	-	intergenic	GCCUCGACGCCCAGUCUAUCUGUA	GCUCCUGACAUAGCGCCGACAUCCUCAGGUACAUCGAAAUCGAUCUUCAAGCCUCGACGCCCAGUCUAUCUGUACGGCAGCGAA	.((((((.((((.....((((..((..((.(((((((..(((.....)))...)))))))))))..))))..)))).))).)))
ofe-new_miR-217	Ad(p-e)	gi|353341561|dbj|BADR02001401.1|	3464	3486	23	-	intergenic	CAAUCGAUACCACUCACCUUGCU	AUAACAGGCUAUUCGCAGUAAAGUCGCGGUUGGAUUGCACUUUUUGGGCACAAUCGAUACCACUCACCUUGCUUCAGAUGGUU	..(((...(((...(((...((((.(((((..(((((..(.......)..)))))...)))))..)))))))..)))...)))
ofe-new_miR-218	Mc&Ad(p-e)	gi|353342910|dbj|BADR02000052.1|	379537	379559	23	-	intergenic	UCAGUUCUUAACAGGCAUUUCAU	CACCUAAUUCUCAGUUCUUAACAGGCAUUUCAUGUCGCCCAAUUCUGCCACAUGCUGCCUGAUAAGAGCUGUGAUUCCUGGUG	((((.((.((.(((.(((((.((((((...(((((.((........)).))))).)))))).))))).))).)).))..))))
ofe-new_miR-219	Ad(p-e)	gi|353339990|dbj|BADR02002972.1|	86356	86377	22	-	intergenic	CUGGUCUUGCUCUCCCUGCGGA	CCUCAAGGAAUUCCCGAUCGGGAAAAACAAAUACUACAUGCGAUAUUAUACUGGUCUUGCUCUCCCUGCGGAACCCCCUGGA	...(((((..((((.....(((.((((((((.((..((.((........)))))))))))))))))...))))..)))))..
ofe-new_miR-220	Ad(p-e)	gi|353342406|dbj|BADR02000556.1|	13136	13157	22	-	intergenic	GGCCCACUGGUUGUACGUCACC	CUUAACUUACGGCCCACUGGUUGUACGUCACCUGCAAAUAGGUUGGGCACGCACUAUUCCGGAUGGUCCAUUUAGUUAAGAU	(((((((.((((.((((.((..((((((.(((..(((.....))))))))))))....))..)))).))))..)))))))..
ofe-new_miR-221	Ad(p-e)	gi|353339117|dbj|BADR02003845.1|	5061	5084	24	-	intergenic	AGUCUUCCGCAACCGCCCCCUAUC	GUUUAUUUCGAGUCUUCCGCAACCGCCCCCUAUCAGAUUCGUCGGAUUGACGAGCUCAAUAAGGUAAGCGAGCUGAAUGUGAUC	.........((.((.....(((((((((((((((.((.(((((.....)))))..)))))))))..)))).)))).....))))
ofe-new_miR-222	Ad(p-e)	gi|353339828|dbj|BADR02003134.1|	86140	86162	23	+	intergenic	UGCCGCACGAAGUCUCCGUGUCC	CGGAUGUUGAUGCCGCACGAAGUCUCCGUGUCCGCUCAAAUCGGCCGGACAAACUAGUGGCGGUCAAGAAACGUAAAGCGCCA	...(((((..((((((((..(((.((((.(.(((.......))))))))...))).))).))).))...))))).........
ofe-new_miR-223	Ad(p-e)	gi|353341757|dbj|BADR02001205.1|	89823	89846	24	+	intergenic	GCAGUAACUGGCAGAUGGUCUUGU	CUGUGGCUCGCGCGAUCUCUUCUGCUCCGGCAAUUCUGUUCUACCCCAGAGCAGUAACUGGCAGAUGGUCUUGUCACUGAGGCC	....((((((.((((..((.(((((..(((.....(((((((.....)))))))...)))))))).))..))))...)))).))
ofe-new_miR-224	Ad(p-e)	gi|353340989|dbj|BADR02001973.1|	107614	107637	24	+	intergenic	AGGGCGGCUUCUCAAAUACGUAUC	UGCUAAUUGGAUCACAAAAAUUUGAGUUUAAAGCUCUGUUCGUGGGCUGGAGGGCGGCUUCUCAAAUACGUAUCCCCAUUGGCC	.((((((.((((.((....(((((((......(((((((......))...))))).....)))))))..))))))..)))))).
ofe-new_miR-225	Ad(p-e)	gi|353341366|dbj|BADR02001596.1|	36146	36167	22	+	intergenic	CACACUGAUGAUGUCACCUCAU	ACGUUUCAUCACCAAUCGAGGUGACAUCAUCAGUGCGUGGUUGAUGAUGUCACACUGAUGAUGUCACCUCAUUUGGUGAUGA	.....((((((((((..((((((((((((((((((......((((...))))))))))))))))))))))..))))))))))
ofe-new_miR-226	Ad(p-e)	gi|353342296|dbj|BADR02000666.1|	53374	53394	21	+	intergenic	CAGGUGCACAAACUGCCACAC	GUUCUGUUGGUUGUCGUAUGUGUCAUCCCAGUAUAGCUCACUGGGUUGUGCAGGUGCACAAACUGCCACACCACAUUGAAG	.(((...(((.(((.(((((((.((((...((((((((.....)))))))).))))))))...))).))))))....))).
ofe-new_miR-227	Ad(p-e)	gi|353342409|dbj|BADR02000553.1|	98338	98361	24	+	intergenic	AGGAGUCGUGUGUAUCAGGCUAGA	AUUGGGUCUCAGGAGUCGUGUGUAUCAGGCUAGAGCAAAGUUUGUUUUGUUUGGUUGAAACAUGGCCUCUGCAGACAGAUGAUG	.....(((((((..(((((((..((((..(.(((((((...))))))))..))))....)))))))..))).))))........
ofe-new_miR-228	Ad(p+e)	gi|353342876|dbj|BADR02000086.1|	159120	159142	23	-	intergenic	AGUGCCGAUCGAGGCGAUGUUGU	GUUGUGAGGCAGUGCCGAUCGAGGCGAUGUUGUGUACACCAUGACGGCGAAGACCCUCACCACCCAUGGCUCCGCCCGCCAAC	((((..((((((.(((.((..((((((((..((...((((.....))))...))...))))))))))))).))))))..))))
ofe-new_miR-229	Ad(p+e)	gi|353341919|dbj|BADR02001043.1|	276450	276472	23	-	intergenic	CAGGCUGCACCUUAGAACCCUGU	UGCUGUUGAUCAGGCUGCACCUUAGAACCCUGUCGGCCCGAAGAACCCAAAUGCCGUCCAAGGUGAAGCCAGGAGAAGGCAGC	.((((....((.((((.(((((((((.......((((..((....)).....))))))))))))).))))..)).....))))
ofe-new_miR-230	Ad(p+e)	gi|353341094|dbj|BADR02001868.1|	22995	23016	22	+	intergenic	GGAUUUGGUCAUCACCAACGUA	CGUCCCUCCUGGAUUUGGUCAUCACCAACGUAAGACAUUUCGUUGAUCAGGUGACAAUUAACGCUCCACUGGGACAUAGCAA	.(((((...((((((..((((((..(((((.((....)).)))))....))))))....))...))))..))))).......
ofe-new_miR-231	Ad(p-e)	gi|353339842|dbj|BADR02003120.1|	59415	59438	24	-	intergenic	CCAACCCAUGGCUACGCACCACUA	GGCACAACCACCAACCCAUGGCUACGCACCACUACGCUCCCUAACAAUGCACUGAUAAUGUCGCCUAGAUUGGUGAUGGAACGU	.((...((((((((((((.(((.((.(((((.((((((....)))...))).)))))..)).)))))))))))))))...))..
ofe-new_miR-232	Ad(p-e)	gi|353340519|dbj|BADR02002443.1|	89695	89717	23	+	intergenic	CUGACAUACUUCGGUUUCUGAGC	UUAGAUGAGUGCCAUCAAAAUGGAGUUGGCAGUGUUUUGCCGUCAUCGCACUGACAUACUUCGGUUUCUGAGCAGUCUUUUAA	(((((.((.(((((......((((((((.((((((..((....))..)))))).)).)))))).....)).))).)).)))))
ofe-new_miR-233	Mc	gi|353339849|dbj|BADR02003113.1|	187506	187528	23	-	intergenic	AGGUGCCAGGUCUCACAGCCAUU	UGAGACAGCAUUCUUCGAAGACCUGAAGAAUUCCCGGCUCCGCUGUCUGCAGGUGCCAGGUCUCACAGCCAUUCAACAAAAUA	........(((((((((((((((..((((...((((((.((((.....)).)).))))))))))..)))).))))).))))))
ofe-new_miR-234	Ad(p-e)	gi|353341451|dbj|BADR02001511.1|	27792	27815	24	-	intergenic	GUAUACACUAACUUCACCUGCCAC	CGCUAAGACUAAAGUUUAAGCACGUAGCCGGAUAAUGUUUACGCUUUGACGUAUACACUAACUUCACCUGCCACAGCACAGCUA	.((((..(((...((...((((.(((......((((((.(((((....))))).))))))....))).))))))))).))))..
ofe-new_miR-235	Ad(p-e)	gi|353342603|dbj|BADR02000359.1|	394801	394824	24	+	intergenic	GUGCAGACGUUUCCGCACCCGGGU	UACGGAAGUGGUGCAGACGUUUCCGCACCCGGGUGCGGAAAAUCCGUACUCAGUACCGGAAUCUCUGUACCCAGUCCGCACUUA	..((((...((((((((...(((((.((..((((((((.....)))))))).))..)))))..))))))))...))))......
ofe-new_miR-236	Ad(p-e)	gi|353342581|dbj|BADR02000381.1|	246216	246237	22	-	intergenic	AACAUGACACUGACCAUAUCGU	CAUUCGAGGAGAUGUCGUCAGCGCGCGGUUAGGUUGUAGAUAGUUGCCCUAACAUGACACUGACCAUAUCGUCGACGGAUGU	(((((((.((.(((..((((((((...((((((..............))))))...))))))))))).)).))))...))).
ovi-new_miR-301	Adult worm	gi|353340024|dbj|BADR02002938.1|	100427	100449	23	-	intergenic	ACCAUAGACAACAACAUACGCGA	UUUGACGCACACCAUAGACAACAACAUACGCGAAGAAGGUCUCCUCCAUCCAUUCGCAUACGUUGACAAUGUUACCGUGUGUG	.......(((((..((.(((.((((((((((((((((((......)).))).)))))))))))))....)))))..)))))..
ovi-new_miR-302	Adult worm	gi|353341980|dbj|BADR02000982.1|	26951	26972	22	-	intergenic	GCUGAUGAUGUCACCUCGAUAU	CCGUUUCACCACUAACCGAGUUGAUAUCGUCAGUGCUGACUGAAGAUGUAGCUGAUGAUGUCACCUCGAUAUGUCAUGAAAC	..((((((..((..((((((.(((.(((.(((..(((.((.......)))))))).))).))).))))))..))..))))))
ovi-new_miR-303	Adult worm	gi|353340061|dbj|BADR02002901.1|	324054	324077	24	+	intergenic	UAGAGCUUCCUGCCGACUGUGCUU	GGUGCUGUACGGAGUCAAGUAAUGGAACAGGAACUGAACGACACCGUGUUUAGAGCUUCCUGCCGACUGUGCUUCGUGGGUAGG	....(((((((((((..(((..(((..(((((((((((((......)))))))...))))))))))))..))))))))..))).
ovi-new_miR-304	Adult worm	gi|353342006|dbj|BADR02000956.1|	143538	143559	22	+	intergenic	AACGGAGUCAUCAGUCCGACGU	UCAGGAUGUCGACACCGGAUGACGUGAUGUUGCAAAACUGAUACAGGACGAACGGAGUCAUCAGUCCGACGUGCUGGGUUUG	((((.((((((..((..((((((....((((......(((...)))....))))..)))))).)).)))))).)))).....
ovi-new_miR-305	Adult worm	gi|353341657|dbj|BADR02001305.1|	93529	93549	21	+	intergenic	UGUUCAUCGUUUUGCUCCGCA	UACCCUUGAAUGGUAGUUUAACGUGAACAUGUAUGUACUCAACUGCGUGUUGUUCAUCGUUUUGCUCCGCAGGCCGUAUGG	(((.((((..(((.(((..((((((((((...(((((......)))))..)))))).))))..))))))))))..)))...
ovi-new_miR-306	Adult worm	gi|353342580|dbj|BADR02000382.1|	43866	43889	24	+	intergenic	CUUAAUGAGCCAGCCACUGCAUUU	UCGCUGAAUGUGCACUGUUGGCCUUAUCACAAGCUAAACACCAACGUCAGCUUAAUGAGCCAGCCACUGCAUUUACGAACUCAU	(((.(((((((.....((((((.((((...(((((..((......)).))))).))))))))))....))))))))))......
ovi-new_miR-307	Adult worm	gi|353340031|dbj|BADR02002931.1|	472009	472029	21	-	intergenic	UUACAAACUUCCGGGGCAUAU	UCAUACACUCUCACGCCCAGAAGUUUGUGAAUAUACGGAUUGGACUAUAUUUACAAACUUCCGGGGCAUAUCCUGUUGAAC	(((.(((....(((((((((((((((((.((((((..........)))))).))))))))))))).))))...))))))..
ovi-new_miR-308	Adult worm	gi|353338427|dbj|BADR02004535.1|	4657	4678	22	+	intergenic	ACCAAUCGAGGUGACAUCACUC	ACGUUUCAUCACCAAUCGAGGUGACAUCACUCAACCCCGCACUGAUGAUGUCACCUCGAUUGGUGAUGAAGCGUUUGCAAUC	(((((((((((((((((((((((((((((.(((.........))))))))))))))))))))))))))))))))........
ovi-new_miR-309	Adult worm	gi|353342915|dbj|BADR02000047.1|	73720	73740	21	+	intergenic	UCGCAACCAAUCGAGGUGACA	UGCAAACGUUUCGCAACCAAUCGAGGUGACAUCAUCAGUUCGGGUGAUGGUGUCACUCUGAUUGGUGAUGAAACGUUUGCA	.((((((((((((..((((((((..((((((((((((.......))))))))))))..))))))))..)))))))))))).
ovi-new_miR-310	Adult worm	gi|353340030|dbj|BADR02002932.1|	144583	144603	21	+	intergenic	ACUUGACUGGAUACCUGAGAC	GGAUGUGCAGGGGUUGGUAUCGUCCUAAGUCACCGGGCGGAAGUAUCCUUACUUGACUGGAUACCUGAGACCUGUUCCGUA	(((...(((((..(((((((((((..((((......((....))......)))))))..)))))).))..))))))))...
ovi-new_miR-311	Adult worm	gi|353339825|dbj|BADR02003137.1|	97304	97324	21	+	intergenic	AGCACUUUACACUUUGCAGGA	UCUCUUCUGCAAGCAUGAGGUUUGAGUUUGAUCCCACUCAGUCUUGAAGCAGCACUUUACACUUUGCAGGAGUGAGGCUCA	((.((((((((((..(((((((((..((.(((........)))..))..))).))))))...)))))))))).))......
ovi-new_miR-312	Adult worm	gi|353341168|dbj|BADR02001794.1|	181086	181107	22	+	intergenic	ACAUUCCCAAAAUGCACCAAAC	GUUAUUGGUCACAUUCCCAAAAUGCACCAAACCGUGGUGUGCAUGGAUGGCACAAUUUCGGGUGAUGUUCGACCAGUGAGCA	.((((((((((((((((((((.((..(((..(((((.....))))).)))..)).))).))).)))))..)))))))))...
ovi-new_miR-313	Adult worm	gi|353342298|dbj|BADR02000664.1|	123169	123190	22	-	intergenic	GAAUGAAGAAAAGUGCGUCCCU	ACCUUCCCCUGAAUGAAGAAAAGUGCGUCCCUAUGUCAUUCGGAGGGAACUCAGCGAACGCCUUUGUCGUGCAUAGUGAGGA	....(((((...(((..((((((.(((((((((....((((.....)))).))).)))))))))).))...)))...)))))
ovi-new_miR-314	Adult worm	gi|353341705|dbj|BADR02001257.1|	9529	9549	21	-	intergenic	GAUCCGCCGAGCCAACUACAU	UCCGAACGCCGUCGUCAGCUAGCCCAUCGGAUGCCGGUCAACCGAAAGCAGAUCCGCCGAGCCAACUACAUCGCCAUCCAG	.(((((((.((..(.((((((((((..((((((((((....)))...)))..))))..)))))))))))..)).)))))))
ovi-new_miR-315	Adult worm	gi|353339902|dbj|BADR02003060.1|	31010	31032	23	+	intergenic	AACGUGUCGGAGUGGUGCACCGG	GGUGUGUUCCAACGUGUCGGAGUGGUGCACCGGUAUUUAAGGCGACCGUUCGCAUUCUCCAGACGGUUGUUGGUUACAUUA	.(((((..((((((((((((((..(((...((((..........))))..)))...)))).))))..)))))).)))))..
ovi-new_miR-316	Adult worm	gi|353339435|dbj|BADR02003527.1|	80196	80218	23	-	intergenic	GCCCAUGAGGCCUUCGAACGUGU	AACAUGUGAAGCCCAUGAGGCCUUCGAACGUGUCUUGGCGUGGAGUCCGGGCCCAGAACCUACCACCAAGCCGCCUGGGCUCC	.......((((((((...(((((.(((..((.(((.(((..((...))..))).)))))...)))..)))))...))))))))
ovi-new_miR-317	Adult worm	gi|353341725|dbj|BADR02001237.1|	79064	79085	22	+	intergenic	UCGUGGAGCCGCAUACACGUAG	GCCGUCACGAUCGUGGAGCCGCAUACACGUAGACUAUUGUGGCCCUGUUGAUGGCUACAUGAUUCUUGUGAUAGUCGAUGCG	((..(((((((((((.(((((((.(((.((..((....)).))..))))).))))).)))))))...))))..)).......
ovi-new_miR-318	Adult worm	gi|353341869|dbj|BADR02001093.1|	130814	130835	22	-	intergenic	GAGCGCCCACUCCGAAUUGACC	UUGAUGGUUAGCAGACAACUGGAGUAGCCACCCUCCGUAGUCUGUACGUCGAGCGCCCACUCCGAAUUGACCGCCCAAAUGU	....(((...((((.((((((((((((.(((((..((((.....))))..))))).))))))).))))).))))))).....
ovi-new_miR-319	Adult worm	gi|353342901|dbj|BADR02000061.1|	323776	323799	24	-	intergenic	ACCACAUGCCUCGAAUGCAGUAAA	AGGUCACCAUUAGUAACUCCGAACGGAAUGCGGCAAAAUUGAAACAGUUUACCACAUGCCUCGAAUGCAGUAAAUGGCUUGUCU	((...((((((....(((((((..((.((((((((((..........)))))))))).))))))).))....))))))....))
