# Supplementary material for: Identification of microRNA Genes in Three Opisthorchiids
Source: PLoS Negl Trop Dis. 2015 Apr 21;9(4):e0003680. doi: 10.1371/journal.pntd.0003680 (PMC4405270; doi:10.1371/journal.pntd.0003680)
Supplement: S5 Table — (XLSX) [file pntd.0003680.s016.xlsx]

## Sheet: Sheet1
S5 Table. Trematodes miR-2f.
prospective family	name	genome, from which precursor sequence was obtained	mature miRNA	precursor	dG	precursor secondary structure
miR-2	csi-miR-2f	C. sinensis	TCACAGCCAATATTGATGCC	TATTGATTCTGGCTGAGATAGCGGCTGGGATTAGCTGCGCAAGCAAAGCCTATCACAGCCAATATTGATGCCCGACAGCATGCA	-29	...((..((.(((...((((..(((((.(((..(((((....)))..))..))).)))))..))))...))).))...))....
	ofe-miR-2f	O. felineus	TCACAGCCAATATTGATGCC	TATTGATTCTGGCTGAGATAGCGGCTGGGATTAGCTGCGCAAGCAAAGCCTATCACAGCCAATATTGATGCCCGACAGCATGCA	-29	...((..((.(((...((((..(((((.(((..(((((....)))..))..))).)))))..))))...))).))...))....
	ove-miR-2f	O. viverrini	TCACAGCCAATATTGATGCC	TATTGATTCTGGCTGAGATAGCGGCTGGGATTAGCTGCGCAAGCAAAGCCTATCACAGCCAATATTGATGCCCGACAGCATGCA	-29	...((..((.(((...((((..(((((.(((..(((((....)))..))..))).)))))..))))...))).))...))....
	sma-miR-2f	S. mansoni	TCACAGCCAATATTGATACC	TGGTGTTGATTCTGGCTGAGATTGAGGCAGGAAAATAAACAATTGTTGCCTGTCACAGCCAATATTGATACCCGGCGTTGG	-30.2	.(((((..((..((((((.(((..((((((.((.........)).))))))))).))))))..))..))))).........
	sja-miR-2f	S. japonicum	TCACAGCCAATATTGATACC	GATACCTGGTGTTGATTCTGGCTGAGTTCGTGGCAGGATAAAGGTTTGCCTGTCACAGCCAATATTGATACCCGGTGTTGGGCA	-36.2	((((((.(((((..((..(((((......((((((((.(((....))))))))))))))))..))..))))).)))))).....
