# Supplementary material for: Identification of microRNA Genes in Three Opisthorchiids
Source: PLoS Negl Trop Dis. 2015 Apr 21;9(4):e0003680. doi: 10.1371/journal.pntd.0003680 (PMC4405270; doi:10.1371/journal.pntd.0003680)
Supplement: S6 Table — (XLSX) [file pntd.0003680.s017.xlsx]

## Sheet: Sheet1
S6 Table. miR-1, miR-133 and putative miR-1, miR-133.
miRNA ID	mature miRNA	pre-miRNA	pre-miRNA secondary structure
csi-miR-1	TGGAATGTTGTGAAGTATGT	CCTAGGCGTACTTCTCAATAGGCCATAATGTCAAACAGACCTTTGTCCGCCGTTCAACCACAGCGGAGCAAGGTTTCATATGGAATGTTGTGAAGTATGT	.....(((((((((.(((((..(((((.((......(((((((..(((((.((......)).)))))..))))))))))))))..))))).)))))))))
csi-miR-133	TTGGTCCCTATCAACCAGCTAT	GTTTGAGTGGAACCGAAATGGGGTCAGTCCTTGGACCAGTCAAGTGCAGCAGGGAACTGTGCTTTGATTCAGTTGACCTAACTGCCTTGCACTAATCCATTTGGTCCCTATCAACCAGCTATACAGA	((...(((((....((...(((..(((....((((..(((((((.((((.(((.(((((..........)))))..)))..)))))))).)))..)))).)))..)))..))..))).))..))...
sma-miR-1b	TGGAATGTTGTGAAGTATGTGC	UUAUACUUAUUGUAAUUUCUUCUAGUCUUUGCAUACUUCCCAAUAGGCCAUAGAGUAAUUUAAUACUCUACUAGUUUUUUAUUAGAAAAAAAGAAUGAAAAACUAGUACUGAGUAACUUAUGGAAUGUUGUGAAGUAUGUGCUCGACUGGGACCAGUCUGCAAAUGAG	.....((((((((((((..((((((((..((((((((((.(((((..((((.((((.......((((((((((((((((((((..........)))))))))))))))..)))))))))))))..))))).))))))))))...))))))))..))).))).))))))
sma-miR-133	TTGGTCCCTATCAACCAGCTAT	TGAAAGCTAACCGTAAACGGTAAATCATGATTTATTTTATGTGTAAGATGTGTTCTGTTATGAAATGAATTATAATTGTGTATGTTACTGTTACAAGATTTTGGTCCCTATCAACCAGCTATAGTG	.....((((...((.((((((((..((((((((((((((((....(((.....)))..)))))))))))))......)))....))))))))))......(((((........)))))...)))).
hmi-miR-1	TGGAATGTTGTGAAGTATGT	ACGTGCTTCCCAATAGGCCATAGAGTTTGATACCCTTTAAGGAACTCCTATGGAATGTTGTGAAGTATGTAATTGTTCGG	(((((((((.(((((..(((((((((((..((.....))..))))).))))))..))))).)))))))))..........
hmi-miR-133	TTGGTCCCCATTAACCAGCCGC	GAGGCTGATTTATGGGGTTCAGAAAAGACGGTGCAAAGATCTTTGACCTTTTGGTCCCCATTAACCAGCCGCCTGCAGATGC	..(((((.((.((((((..(((((.....(((.((((....))))))))))))..)))))).)).)))))............
egr-mir-1	TGGAATGTTGTGAAGTATGT	GCTTCCCAATAGGCCATAGAGTAAGTCCCTACACCTATGGGGATCTATGGAATGTTGTGAAGTATGT	(((((.(((((..(((((((.....((((((......)))))))))))))..))))).)))))....
egr-miR-133	TTGGTCCCCATTAACCAGCCGC	TGCGCAAGAGGCTGATTTGTGGGGCTCAGAAAAGCTGTAAATGAAAACTTTTGGTCCCCATTAACCAGCCGCCTGCAGATGC	...(((...(((((....((((((..(((((.................)))))..))))))....)))))...)))......
emu-mir-1	TGGAATGTTGTGAAGTATGT	GCTTCCCAATAGGCCATAGAGTAAGTCCCTACACCTATGGGGATCTATGGAATGTTGTGAAGTATGT	(((((.(((((..(((((((.....((((((......)))))))))))))..))))).)))))....
emu-miR-133	TTGGTCCCCATTAACCAGCCGC	TGCGCAAGAGGCTGATTTGTGGGGCTCAGAAAAGCTGTAAATGAAAACTTTTGGTCCCCATTAACCAGCCGCCTGCAGATGC	...(((...(((((....((((((..(((((.................)))))..))))))....)))))...)))......
putative
