# Supplementary material for: Identification of microRNA Genes in Three Opisthorchiids
Source: PLoS Negl Trop Dis. 2015 Apr 21;9(4):e0003680. doi: 10.1371/journal.pntd.0003680 (PMC4405270; doi:10.1371/journal.pntd.0003680)
Supplement: S7 Table — (XLSX) [file pntd.0003680.s018.xlsx]

## Sheet: Sheet1
S7 Table. Genes around miR-1 and miR-133 in the flatworms genomes.
All proteins can be found in UniProt DB, except T. solium proteins. They can be found in GeneDB
Strand	+					-
	name	product	contig / scaffold / chromosome	start	end	name	product	contig / scaffold / chromosome	start	end
Schistosoma mansoni (information from NCBI http://www.ncbi.nlm.nih.gov/)
	Smp_171440	putative mind bomb"	chromosome W	42445859	42484968
						miR-133	miR-133	chromosome W	42487607	42487732
	Smp_171450	putative mind bomb	chromosome W	42507616	42538354	miR-1b	miR-1b	chromosome W	42513103	42513270
						Smp_171460	putative cell adhesion molecule	chromosome W	42540347	42558123
Clonorchis sinensis (information from Clonorchis sinensis Genome Database http://fluke.sysu.edu.cn/CsinGeno/home.php)
	csin005098	mind bomb 20 K10645 E3 ubiquitin-protein ligase mind-bomb [EC:6.3.2.19]	scf02043	139	95986
						miR-133	miR-133	scf02043	112084	112210
	csin005100	hypothetical protein LOC758630	scf02043	145086	151114	miR-1	miR-1	scf02043	146121	146220
						csin005101	reverse transcriptase	scf02043	152285	157106
Hymenolepis Microstoma (information from Gene DB http://www.genedb.org/Homepage)
	HmN_000551300	E3 ubiquitin protein ligase mib1	pathogen_HYM_scaffold_88	18294	28769
						miR-133	mir133	pathogen_HYM_scaffold_88	34316	34385
						miR-1	mir1	pathogen_HYM_scaffold_88	49461	49528
						HmN_000551400	hypothetical protein	pathogen_HYM_scaffold_88	52601	52836
	HmN_000551500	contactin	pathogen_HYM_scaffold_88	54601	64056
Echinococcus granulosus (information from Gene DB http://www.genedb.org/Homepage)
						EgrG_000694700 (previously known as : EgG_000694700)	E3 ubiquitin protein ligase mib1	pathogen_EgG_scaffold_0013	1113309	1117749
	miR-1	mir1	pathogen_EgG_scaffold_0013	1131651	1131717
	miR-133	mir133	pathogen_EgG_scaffold_0013	1136615	1136687
						EgrG_000694800 (previously known as : EgG_000694800)	mind bomb	pathogen_EgG_scaffold_0013	1136467	1161157
Echinococcus multilocularis (information from Gene DB http://www.genedb.org/Homepage)
						EmuJ_000694700 (previously known as : EmW_000694700)	E3 ubiquitin protein ligase mib1	pathogen_EMU_scaffold_007760	1187485	1191906
	miR-1	mir1	pathogen_EMU_scaffold_007760	1198289	1198355
	miR-133	mir133	pathogen_EMU_scaffold_007760	1210020	1210082
						EmuJ_000694800 (previously known as : EmW_000694800)	mind bomb	pathogen_EMU_scaffold_007760	1210468	1234774
Taenia solium (information from Gene DB http://www.genedb.org/Tsolium)
						TsM_001108600	E3 ubiquitin-protein ligase mib1	pathogen_TSM_contig_00015	102489	107406
	miR-1	mir1	pathogen_TSM_contig_00015	112217	112283
						TsM_001108700	hypothetical protein	pathogen_TSM_contig_00015	112515	119087
	miR-133	mir133	pathogen_TSM_contig_00015	123894	123975
						TsM_000477000	E3 ubiquitin-protein ligase mib1	pathogen_TSM_contig_00015	124966	149032
