# Supplementary material for: Identification of microRNA Genes in Three Opisthorchiids
Source: PLoS Negl Trop Dis. 2015 Apr 21;9(4):e0003680. doi: 10.1371/journal.pntd.0003680 (PMC4405270; doi:10.1371/journal.pntd.0003680)
Supplement: S8 Table — (XLSX) [file pntd.0003680.s019.xlsx]

## Sheet: Sheet1
S8 Table. Distribution of found conserved miRNA familis in bilateria.
miRNA family	IDs of family members	Bilateria
		Protostomia								Deuterostomia
		Lophotrochozoa						Ecdysozoa		Echinodermata	Hemichordata	Chordata
		Platyhelminthes				Annelida	Molusca	Nematoda	Arthropoda			Urochordata	Cephalochordata	Vertebrata
		Trematoda	Cestoda	Monogenea	Turbellaria									Agnathostomata	Pisces	Amphibia	Reptilia	Aves	Mammalia
bantam	bantam, miR-81, mIR-82)
miR-2	miR-2, miR-13
miR-36	miR-35, miR-36, miR-37, miR-38, mIR-39, miR-40, miR-41
miR-67	miR-67, miR-307
miR-87	miR-87
miR-277	miR-277, miR-4989
miR-279	miR-279, miR-61
miR-1993	miR-1993, miR-2162
miR-46	miR-46, miR-47, miR-281
miR-71	miR-71
let-7	let-7, miR-98, mir-3596
miR-1	miR-1, miR-206
miR-7	miR-7
miR-8	miR-8, miR-200, miR-429, miR-141
miR-10	miR-10, mIR-99, miR-100, miR-125, miR-993, miR-3588
miR-22	miR-22, miR-745
miR-25	miR-92, miR-311, miR-313, miR-235, miR-3479
miR-31	miR-31
miR-96	miR-96
miR-124	miR-124
miR-133	miR-133
miR-190	miR-190
miR-219	miR-219
1993

## Sheet: Лист1
bantam
let-7
miR-1
miR-2
miR-7
miR-8
miR-10
miR-22
miR-25
miR-31
miR-36
miR-46
miR-67
miR-71
miR-87
miR-96
miR-124
miR-133
miR-190
miR-219
miR-277
miR-279
miR-1993
