# Supplementary material for: Identification of microRNA Genes in Three Opisthorchiids
Source: PLoS Negl Trop Dis. 2015 Apr 21;9(4):e0003680. doi: 10.1371/journal.pntd.0003680 (PMC4405270; doi:10.1371/journal.pntd.0003680)
Supplement: S9 Table — (XLSX) [file pntd.0003680.s020.xlsx]

## Sheet: Sheet1
S9 Table. Location of lin-7 and miR-125 in flatworms genomes according miRBase (Release 21: June 2014 http://mirbase.org/).
miRNA family	miRNA	species	contig or chromosome	start	end	strand
let-7	egr-let-7	Echinococcus granulosus	contig_30948	134296	134372	-
miR-125	egr-miR-125	Echinococcus granulosus	contig_27129	644983	645064	+
let-7	emu-let-7	Echinococcus multilocularis	scaffold_007003	2372356	2372432	-
miR-125	emu-miR-125	Echinococcus multilocularis	scaffold_007780	4869375	4869456	+
let-7	sja-let-7	Schistosoma japonicum	CABF01067189.1	5854	5927	+
miR-125	sja-125a	Schistosoma japonicum	CABF01024723.1	7689	7772	+
miR-10	sja-miR-125b	Schistosoma japonicum	CABF01027351.1	4363	4440	-
let-7	sma-let-7	Schistosoma mansoni	Chr_7	5118791	5118863	+
miR-125	sma-miR-125a	Schistosoma mansoni	Chr_1	38691263	38691344	-
miR-10	sma-miR-125b	Schistosoma mansoni	Chr_1.unplaced.SC_00	1248571	1248645	+
let-7	sme-let-7b	Schmidtea mediterranea	Contig20276	1039	1119	+
let-7	sme-let-7b	Schmidtea mediterranea	Contig3897	40577	40657	-
let-7	sme-let-7c	Schmidtea mediterranea	Contig10988	10654	10748	-
let-7	sme-let-7d	Schmidtea mediterranea	Contig605	55692	55790	+
miR-125	sme-miR-125a	Schmidtea mediterranea	Contig13184	12140	12234	-
miR-125	sme-miR-125a	Schmidtea mediterranea	Contig3725	34188	34282	-
miR-125	sme-miR-125b	Schmidtea mediterranea	Contig20519	5873	5963	+
